# Supplementary material for: Biases and complementarity in gut viromes obtained from bulk and virus-like particle-enriched metagenomic sequencing
Source: Microbiol Spectr. 2025 Jul 2;13(8):e00013-25. doi: 10.1128/spectrum.00013-25 (PMC12323601; doi:10.1128/spectrum.00013-25)
Supplement: Table S1 — details of the respective vOTUs in the bulk and VLP in the infant and adult datasets. [file spectrum.00013-25-s0002.xlsx]

## Sheet: infant_bulk
contig	Lifestyle	overlap	Label	contig_length	provirus	proviral_length	gene_count	viral_genes	host_genes	checkv_quality	miuvig_quality	completeness	completeness_method	contamination	kmer_freq	Family	Phylum	Genus
SRR9670900_k141_3888	Temperate	only	phage	3733	No	NA	4	1	0	Low-quality	Genome-fragment	2.43	AAI-based (high-confidence)	0	1	Unassigned	Uroviricota	Unassigned
SRR9670900_k141_5621	Temperate	only	phage	9604	No	NA	9	4	0	Low-quality	Genome-fragment	25.15	AAI-based (high-confidence)	0	1	Unassigned	Uroviricota	Unassigned
SRR9670900_k141_19734	Temperate	overlap	phage	59828	No	NA	90	36	0	Complete	High-quality	100	DTR (high-confidence)	0	1	Straboviridae	Uroviricota	Kenoshavirus
SRR9670900_k141_19736	eukaryotic virus	overlap	eukaryotic virus	99202	No	NA	170	22	1	Complete	High-quality	100	DTR (high-confidence)	0	1	Baculoviridae	Unassigned	Alphabaculovirus
SRR9670903_k141_909	Lytic	only	phage	3617	No	NA	7	2	0	Low-quality	Genome-fragment	3.75	AAI-based (medium-confidence)	0	1	Unassigned	Uroviricota	Unassigned
SRR9670903_k141_1544	Temperate	only	phage	3292	No	NA	7	3	0	Low-quality	Genome-fragment	4.53	HMM-based (lower-bound)	0	1	Straboviridae	Uroviricota	Tequatrovirus
SRR9670903_k141_1997	Lytic	only	phage	6815	No	NA	14	4	0	Low-quality	Genome-fragment	12.28	AAI-based (high-confidence)	0	1	Unassigned	Uroviricota	Unassigned
SRR9670902_k141_18582	Lytic	only	phage	3813	No	NA	6	4	0	Low-quality	Genome-fragment	8.69	AAI-based (high-confidence)	0	1	Unassigned	Uroviricota	Unassigned
SRR9670902_k141_15925	Temperate	only	phage	15678	No	NA	24	1	0	Low-quality	Genome-fragment	9.49	HMM-based (lower-bound)	0	1	Unassigned	Uroviricota	Unassigned
SRR9670902_k141_18626	eukaryotic virus	overlap	eukaryotic virus	3410	No	NA	9	1	0	Low-quality	Genome-fragment	5.3	AAI-based (high-confidence)	0	1	Poxviridae	Nucleocytoviricota	Orthopoxvirus
SRR9670881_k141_20476	Lytic	only	phage	4535	No	NA	9	5	0	Low-quality	Genome-fragment	9.94	AAI-based (high-confidence)	0	1	Peduoviridae	Uroviricota	Lambdavirus
SRR9670902_k141_2749	Temperate	only	phage	12344	No	NA	15	4	1	Low-quality	Genome-fragment	22.64	AAI-based (high-confidence)	0	1	Peduoviridae	Uroviricota	Unassigned
SRR9670902_k141_10727	Lytic	overlap	phage	3202	No	NA	3	1	0	Low-quality	Genome-fragment	8.14	AAI-based (medium-confidence)	0	1	Unassigned	Uroviricota	Lambdavirus
SRR9670902_k141_2791	Lytic	overlap	phage	28596	No	NA	49	17	0	Medium-quality	Genome-fragment	76.1	AAI-based (high-confidence)	0	1	Drexlerviridae	Uroviricota	Lederbergvirus
SRR9670902_k141_8135	Lytic	only	phage	3490	No	NA	8	1	0	Low-quality	Genome-fragment	7.48	AAI-based (high-confidence)	0	1	Herelleviridae	Uroviricota	Kayvirus
SRR9670902_k141_21395	Temperate	overlap	phage	5445	No	NA	7	6	0	Low-quality	Genome-fragment	15.35	AAI-based (medium-confidence)	0	1	Unassigned	Uroviricota	Unassigned
SRR9670902_k141_8236	Temperate	only	phage	4038	No	NA	4	2	0	Low-quality	Genome-fragment	10.25	AAI-based (high-confidence)	0	1	Unassigned	Uroviricota	Lambdavirus
SRR9670902_k141_374	Temperate	only	phage	9803	No	NA	13	1	0	Low-quality	Genome-fragment	23.27	AAI-based (medium-confidence)	0	1	Peduoviridae	Uroviricota	Unassigned
SRR9670902_k141_18896	eukaryotic virus	overlap	eukaryotic virus	151255	No	NA	200	18	3	High-quality	High-quality	98.32	AAI-based (high-confidence)	0	1	Poxviridae	Nucleocytoviricota	Betaentomopoxvirus
SRR9670902_k141_18900	Temperate	only	phage	3437	No	NA	3	1	0	Low-quality	Genome-fragment	5.73	AAI-based (medium-confidence)	0	1	Unassigned	Unassigned	Unassigned
SRR9670902_k141_16337	Temperate	overlap	phage	24881	Yes	20796	31	19	2	Medium-quality	Genome-fragment	51.04	AAI-based (high-confidence)	16.42	1	Straboviridae	Uroviricota	Unassigned
SRR9670881_k141_3650	Temperate	overlap	phage	8841	No	NA	15	7	0	Low-quality	Genome-fragment	5.12	AAI-based (high-confidence)	0	1	Unassigned	Uroviricota	Unassigned
SRR9670902_k141_5611	Temperate	only	phage	7012	No	NA	8	3	1	Low-quality	Genome-fragment	19.41	AAI-based (high-confidence)	0	1	Unassigned	Uroviricota	Lambdavirus
SRR9670902_k141_574	Temperate	only	phage	11842	No	NA	16	4	1	Low-quality	Genome-fragment	18.44	AAI-based (medium-confidence)	0	1	Unassigned	Uroviricota	Lambdavirus
SRR9670902_k141_693	Lytic	only	phage	3285	No	NA	5	4	0	Low-quality	Genome-fragment	7.12	AAI-based (high-confidence)	0	1	Unassigned	Uroviricota	Unassigned
SRR9670902_k141_8597	Temperate	overlap	phage	9981	Yes	7650	13	7	2	Low-quality	Genome-fragment	17.68	AAI-based (high-confidence)	23.35	1	Straboviridae	Uroviricota	Lambdavirus
SRR9670902_k141_19154	Temperate	overlap	phage	45402	No	NA	64	11	0	Complete	High-quality	100	DTR (high-confidence)	0	1	Unassigned	Uroviricota	Unassigned
SRR9670902_k141_19228	Lytic	overlap	phage	7442	No	NA	10	4	0	Low-quality	Genome-fragment	12.05	AAI-based (high-confidence)	0	1	Unassigned	Uroviricota	Unassigned
SRR9670902_k141_5792	Temperate	only	phage	4595	No	NA	5	2	0	Low-quality	Genome-fragment	5.33	AAI-based (high-confidence)	0	1	Straboviridae	Uroviricota	Tequatrovirus
SRR9670902_k141_863	Lytic	only	phage	5902	No	NA	8	5	0	Low-quality	Genome-fragment	13.59	AAI-based (high-confidence)	0	1	Unassigned	Uroviricota	Unassigned
SRR9670902_k141_8787	eukaryotic virus	overlap	eukaryotic virus	10314	No	NA	15	11	0	Low-quality	Genome-fragment	23.58	AAI-based (high-confidence)	0	1	Adenoviridae	Preplasmiviricota	Mastadenovirus
SRR9670902_k141_936	Lytic	only	phage	5840	No	NA	9	4	0	Low-quality	Genome-fragment	10.47	AAI-based (high-confidence)	0	1	Peduoviridae	Uroviricota	Unassigned
SRR9670881_k141_23019	Temperate	only	phage	12119	No	NA	15	4	2	Low-quality	Genome-fragment	17.12	HMM-based (lower-bound)	0	1	Unassigned	Uroviricota	Unassigned
SRR9670902_k141_21770	Temperate	only	phage	37254	No	NA	45	25	0	Medium-quality	Genome-fragment	79.38	AAI-based (high-confidence)	0	1	Casjensviridae	Uroviricota	Lambdavirus
SRR9670902_k141_11517	Temperate	only	phage	27302	No	NA	32	1	0	Low-quality	Genome-fragment	14.38	HMM-based (lower-bound)	0	1	Straboviridae	Uroviricota	Schizotequatrovirus
SRR9670902_k141_1080	eukaryotic virus	only	eukaryotic virus	3047	No	NA	6	2	1	Low-quality	Genome-fragment	7.25	HMM-based (lower-bound)	0	1	Baculoviridae	Unassigned	Alphabaculovirus
SRR9670902_k141_11614	Lytic	only	phage	3276	Yes	2512	6	2	1	Low-quality	Genome-fragment	3.09	HMM-based (lower-bound)	23.32	1	Unassigned	Unassigned	Unassigned
SRR9670902_k141_16912	Lytic	overlap	phage	25129	No	NA	34	14	0	Medium-quality	Genome-fragment	63.37	AAI-based (high-confidence)	0	1	Autographiviridae	Uroviricota	Unassigned
SRR9670902_k141_3742	Lytic	only	phage	7260	No	NA	18	4	0	Low-quality	Genome-fragment	13.28	AAI-based (high-confidence)	0	1	Unassigned	Uroviricota	Unassigned
SRR9670902_k141_24449	Lytic	only	phage	4841	No	NA	8	8	0	Low-quality	Genome-fragment	11.14	AAI-based (high-confidence)	0	1	Unassigned	Uroviricota	Unassigned
SRR9670902_k141_24451	Temperate	only	phage	33022	Yes	20496	32	11	6	Low-quality	Genome-fragment	22.77	AAI-based (medium-confidence)	37.93	1	Ackermannviridae	Uroviricota	Unassigned
SRR9670902_k141_11733	Temperate	only	phage	3199	No	NA	3	2	0	Low-quality	Genome-fragment	8.23	AAI-based (high-confidence)	0	1	Straboviridae	Uroviricota	Tequatrovirus
SRR9670902_k141_19584	Temperate	only	phage	9372	No	NA	6	1	0	Low-quality	Genome-fragment	23.52	AAI-based (medium-confidence)	0	1	Unassigned	Uroviricota	Unassigned
SRR9670881_k141_7222	eukaryotic virus	overlap	eukaryotic virus	30745	No	NA	43	3	0	Medium-quality	Genome-fragment	76.98	AAI-based (high-confidence)	0	1	Poxviridae	Nucleocytoviricota	Orthopoxvirus
SRR9670902_k141_14604	Lytic	overlap	phage	6349	No	NA	12	8	0	Low-quality	Genome-fragment	17.68	AAI-based (medium-confidence)	0	1	Unassigned	Uroviricota	Lambdavirus
SRR9670902_k141_14652	Lytic	only	phage	5377	No	NA	9	4	0	Low-quality	Genome-fragment	13.44	AAI-based (high-confidence)	0	1	Unassigned	Uroviricota	Fromanvirus
SRR9670902_k141_14734	Temperate	only	phage	4342	No	NA	10	2	0	Low-quality	Genome-fragment	11.16	AAI-based (high-confidence)	0	1	Unassigned	Uroviricota	Unassigned
SRR9670902_k141_6416	Lytic	only	phage	3365	No	NA	6	3	0	Low-quality	Genome-fragment	4.97	AAI-based (high-confidence)	0	1	Peduoviridae	Uroviricota	Seongnamvirus
SRR9670902_k141_6524	Lytic	only	phage	9354	No	NA	10	5	0	Low-quality	Genome-fragment	16.7	AAI-based (high-confidence)	0	1	Peduoviridae	Uroviricota	Unassigned
SRR9670902_k141_6556	eukaryotic virus	overlap	eukaryotic virus	3214	No	NA	4	2	0	Low-quality	Genome-fragment	5.96	HMM-based (lower-bound)	0	1	Poxviridae	Nucleocytoviricota	Parapoxvirus
SRR9670902_k141_6567	Temperate	only	phage	5077	No	NA	8	2	0	Low-quality	Genome-fragment	6.7	HMM-based (lower-bound)	0	1	Unassigned	Uroviricota	Unassigned
SRR9670902_k141_6623	Lytic	only	phage	4337	No	NA	4	2	0	Low-quality	Genome-fragment	7.53	HMM-based (lower-bound)	0	1	Unassigned	Uroviricota	Unassigned
SRR9670902_k141_19871	Lytic	only	phage	14642	No	NA	18	1	0	Low-quality	Genome-fragment	5.85	HMM-based (lower-bound)	0	1	Unassigned	Uroviricota	Lambdavirus
SRR9670902_k141_6726	Lytic	only	phage	5349	No	NA	6	3	0	Low-quality	Genome-fragment	11.76	AAI-based (high-confidence)	0	1	Drexlerviridae	Uroviricota	Lambdavirus
SRR9670881_k141_3727	Temperate	only	phage	4057	No	NA	6	1	0	Low-quality	Genome-fragment	5.48	HMM-based (lower-bound)	0	1	Unassigned	Unassigned	Unassigned
SRR9670902_k141_22385	Temperate	only	phage	4045	No	NA	9	1	0	Low-quality	Genome-fragment	2.45	HMM-based (lower-bound)	0	1	Unassigned	Uroviricota	Unassigned
SRR9670902_k141_15104	Lytic	only	phage	19671	No	NA	27	12	0	Medium-quality	Genome-fragment	52.51	AAI-based (high-confidence)	0	1	Straboviridae	Uroviricota	Tequatrovirus
SRR9670902_k141_4212	Temperate	overlap	phage	7964	No	NA	14	1	0	Low-quality	Genome-fragment	17.01	AAI-based (high-confidence)	0	1	Unassigned	Uroviricota	Unassigned
SRR9670902_k141_6956	Temperate	overlap	phage	14992	No	NA	30	6	1	Low-quality	Genome-fragment	35.41	AAI-based (high-confidence)	0	1	Unassigned	Uroviricota	Lambdavirus
SRR9670902_k141_24750	Lytic	only	phage	8630	No	NA	8	7	0	Low-quality	Genome-fragment	19.66	AAI-based (high-confidence)	0	1	Casjensviridae	Uroviricota	Unassigned
SRR9670902_k141_22541	Lytic	only	phage	3277	No	NA	5	2	0	Low-quality	Genome-fragment	4.23	HMM-based (lower-bound)	0	1	Zobellviridae	Uroviricota	Siovirus
SRR9670902_k141_7119	Temperate	only	phage	31097	No	NA	47	14	1	Medium-quality	Genome-fragment	81.89	AAI-based (medium-confidence)	0	1	Unassigned	Uroviricota	Unassigned
SRR9670902_k141_17684	Lytic	only	phage	4636	No	NA	6	3	0	Low-quality	Genome-fragment	10	AAI-based (high-confidence)	0	1	Casjensviridae	Uroviricota	Lambdavirus
SRR9670902_k141_4401	Temperate	only	phage	8996	No	NA	13	7	0	Low-quality	Genome-fragment	22.5	AAI-based (high-confidence)	0	1	Unassigned	Uroviricota	Unassigned
SRR9670902_k141_7302	Lytic	only	phage	29772	Yes	12547	38	8	7	Low-quality	Genome-fragment	27.15	AAI-based (high-confidence)	57.86	1	Ackermannviridae	Uroviricota	Unassigned
SRR9670881_k141_10101	Temperate	only	phage	5507	No	NA	11	4	0	Low-quality	Genome-fragment	12.2	AAI-based (medium-confidence)	0	1	Casjensviridae	Uroviricota	Unassigned
SRR9670902_k141_17770	Temperate	only	phage	3359	No	NA	5	3	0	Low-quality	Genome-fragment	6.04	HMM-based (lower-bound)	0	1	Unassigned	Uroviricota	Unassigned
SRR9670902_k141_9763	eukaryotic virus	overlap	eukaryotic virus	7260	No	NA	12	5	0	Low-quality	Genome-fragment	11.9	AAI-based (high-confidence)	0	1	Baculoviridae	Unassigned	Alphabaculovirus
SRR9670902_k141_4663	eukaryotic virus	only	eukaryotic virus	3451	No	NA	3	1	0	Low-quality	Genome-fragment	4.62	AAI-based (medium-confidence)	0	1	Polyomaviridae	Cossaviricota	Gammapolyomavirus
SRR9670902_k141_12736	Temperate	only	phage	6173	No	NA	10	5	0	Low-quality	Genome-fragment	13.2	AAI-based (high-confidence)	0	1	Casjensviridae	Uroviricota	Unassigned
SRR9670902_k141_7670	Lytic	only	phage	4330	No	NA	5	4	0	Low-quality	Genome-fragment	9.69	AAI-based (high-confidence)	0	1	Herelleviridae	Uroviricota	Siminovitchvirus
SRR9670902_k141_12784	Lytic	only	phage	3527	No	NA	6	1	0	Low-quality	Genome-fragment	8.16	AAI-based (high-confidence)	0	1	Unassigned	Uroviricota	Unassigned
SRR9670902_k141_7692	Temperate	only	phage	5872	No	NA	10	6	0	Low-quality	Genome-fragment	12.69	AAI-based (medium-confidence)	0	1	Drexlerviridae	Uroviricota	Unassigned
SRR9670902_k141_12806	Temperate	overlap	phage	3477	No	NA	8	2	0	Low-quality	Genome-fragment	5.71	AAI-based (high-confidence)	0	1	Unassigned	Uroviricota	Unassigned
SRR9670902_k141_9888	Temperate	overlap	phage	7741	No	NA	13	1	0	Low-quality	Genome-fragment	17.05	AAI-based (high-confidence)	0	1	Unassigned	Uroviricota	Unassigned
SRR9670902_k141_9891	Temperate	overlap	phage	4715	No	NA	12	1	0	Low-quality	Genome-fragment	9.84	AAI-based (high-confidence)	0	1	Unassigned	Uroviricota	Lambdavirus
SRR9670881_k141_25779	eukaryotic virus	overlap	eukaryotic virus	7595	No	NA	15	3	0	Low-quality	Genome-fragment	19.03	AAI-based (high-confidence)	0	1	Adenoviridae	Preplasmiviricota	Aviadenovirus
SRR9670902_k141_20674	Lytic	only	phage	31037	No	NA	46	8	0	Medium-quality	Genome-fragment	51.78	AAI-based (high-confidence)	0	1	Peduoviridae	Uroviricota	Peduovirus
SRR9670902_k141_20712	Lytic	only	phage	16754	No	NA	17	12	1	Low-quality	Genome-fragment	33.54	AAI-based (high-confidence)	0	1	Drexlerviridae	Uroviricota	Lambdavirus
SRR9670902_k141_20778	Lytic	only	phage	15132	No	NA	24	3	2	Low-quality	Genome-fragment	27.64	AAI-based (medium-confidence)	0	1	Unassigned	Uroviricota	Unassigned
SRR9670902_k141_25267	Lytic	only	phage	10311	No	NA	11	7	0	Low-quality	Genome-fragment	26.3	AAI-based (high-confidence)	0	1	Unassigned	Uroviricota	Unassigned
SRR9670902_k141_15851	Temperate	only	phage	38009	Yes	24111	53	24	15	Low-quality	Genome-fragment	46.77	AAI-based (high-confidence)	36.57	1	Peduoviridae	Uroviricota	Lambdavirus
SRR9670902_k141_15859	Temperate	overlap	phage	3841	No	NA	4	3	0	Low-quality	Genome-fragment	8.28	AAI-based (high-confidence)	0	1	Casjensviridae	Uroviricota	Unassigned
SRR9670902_k141_5000	Lytic	only	phage	4958	No	NA	5	1	0	Low-quality	Genome-fragment	12.47	AAI-based (high-confidence)	0	1	Unassigned	Uroviricota	Lambdavirus
SRR9670902_k141_18233	Lytic	only	phage	8330	No	NA	20	3	1	Low-quality	Genome-fragment	21.22	AAI-based (high-confidence)	0	1	Unassigned	Uroviricota	Unassigned
SRR9670902_k141_18268	Temperate	only	phage	4195	No	NA	9	5	0	Low-quality	Genome-fragment	10.73	AAI-based (high-confidence)	0	1	Unassigned	Uroviricota	Felixounavirus
SRR9670902_k141_12914	Temperate	only	phage	4964	No	NA	7	1	0	Low-quality	Genome-fragment	7.43	HMM-based (lower-bound)	0	1	Unassigned	Unassigned	Felixounavirus
SRR9670881_k141_12456	Temperate	overlap	phage	25485	No	NA	38	7	0	High-quality	High-quality	100	AAI-based (high-confidence)	0	1	Orlajensenviridae	Unassigned	Unassigned
SRR9670902_k141_5160	Temperate	only	phage	37019	No	NA	40	10	0	Medium-quality	Genome-fragment	70.03	AAI-based (medium-confidence)	0	1	Rhabdoviridae	Negarnaviricota	Hapavirus
SRR9670902_k141_23165	Temperate	overlap	phage	16309	No	NA	22	12	0	Low-quality	Genome-fragment	34.37	AAI-based (high-confidence)	0	1	Peduoviridae	Uroviricota	Unassigned
SRR9670902_k141_5234	Temperate	only	phage	18635	No	NA	34	8	0	Low-quality	Genome-fragment	31.75	AAI-based (high-confidence)	0	1	Straboviridae	Uroviricota	Unassigned
SRR9670902_k141_5278	Temperate	only	phage	15421	No	NA	31	8	0	Low-quality	Genome-fragment	39.91	AAI-based (medium-confidence)	0	1	Straboviridae	Uroviricota	Unassigned
SRR9670902_k141_23382	Lytic	overlap	phage	3573	No	NA	5	4	0	Low-quality	Genome-fragment	5.89	AAI-based (high-confidence)	0	1	Peduoviridae	Uroviricota	Seongnamvirus
SRR9670902_k141_23740	Lytic	only	phage	3453	No	NA	5	1	0	Low-quality	Genome-fragment	7.08	HMM-based (lower-bound)	0	1	Unassigned	Unassigned	Unassigned
SRR9670911_k141_32291	Lytic	only	phage	6063	No	NA	11	9	0	Low-quality	Genome-fragment	12.94	AAI-based (high-confidence)	0	1	Unassigned	Uroviricota	Unassigned
SRR9670911_k141_36346	Temperate	only	phage	3619	No	NA	10	5	0	Low-quality	Genome-fragment	8.22	AAI-based (high-confidence)	0	1	Unassigned	Uroviricota	Lambdavirus
SRR9670911_k141_4064	Temperate	only	phage	54788	Yes	34955	63	11	8	Medium-quality	Genome-fragment	53.81	AAI-based (high-confidence)	36.2	1	Straboviridae	Uroviricota	Tequatrovirus
SRR9670911_k141_20412	Lytic	overlap	phage	3151	No	NA	8	2	0	Low-quality	Genome-fragment	8.72	AAI-based (high-confidence)	0	1	Unassigned	Uroviricota	Unassigned
SRR9670881_k141_10251	Temperate	overlap	phage	6022	No	NA	13	6	0	Low-quality	Genome-fragment	15.29	AAI-based (medium-confidence)	0	1	Straboviridae	Uroviricota	Colunavirus
SRR9670911_k141_4173	Temperate	only	phage	7753	No	NA	8	1	0	Low-quality	Genome-fragment	12.11	HMM-based (lower-bound)	0	1	Straboviridae	Uroviricota	Tequatrovirus
SRR9670911_k141_4208	Temperate	only	phage	11471	No	NA	17	2	0	Low-quality	Genome-fragment	10.32	AAI-based (high-confidence)	0	1	Unassigned	Uroviricota	Unassigned
SRR9670911_k141_32538	Temperate	only	phage	3430	No	NA	5	4	0	Low-quality	Genome-fragment	7.47	AAI-based (high-confidence)	0	1	Peduoviridae	Uroviricota	Seongnamvirus
SRR9670911_k141_36844	Temperate	only	phage	3440	No	NA	7	1	0	Low-quality	Genome-fragment	2.31	HMM-based (lower-bound)	0	1	Unassigned	Unassigned	Unassigned
SRR9670911_k141_516	Temperate	overlap	phage	10609	No	NA	22	2	1	Low-quality	Genome-fragment	23.98	AAI-based (high-confidence)	0	1	Unassigned	Uroviricota	Lambdavirus
SRR9670911_k141_12631	Temperate	only	phage	6261	No	NA	13	2	0	Low-quality	Genome-fragment	10.14	AAI-based (high-confidence)	0	1	Unassigned	Uroviricota	Unassigned
SRR9670911_k141_28790	Lytic	overlap	phage	3662	No	NA	6	2	0	Low-quality	Genome-fragment	8	AAI-based (high-confidence)	0	1	Unassigned	Uroviricota	Unassigned
SRR9670911_k141_4494	Lytic	overlap	phage	17439	No	NA	24	20	0	Low-quality	Genome-fragment	37.06	AAI-based (high-confidence)	0	1	Unassigned	Uroviricota	Pankowvirus
SRR9670911_k141_37181	Temperate	overlap	phage	8579	No	NA	7	1	0	Low-quality	Genome-fragment	18.92	AAI-based (high-confidence)	0	1	Unassigned	Uroviricota	Skunavirus
SRR9670911_k141_4630	Lytic	only	phage	11627	No	NA	11	3	0	Low-quality	Genome-fragment	20.04	AAI-based (high-confidence)	0	1	Unassigned	Uroviricota	Audreyjarvisvirus
SRR9670881_k141_3807	Temperate	only	phage	5000	Yes	3100	9	3	1	Low-quality	Genome-fragment	3.73	HMM-based (lower-bound)	38	1	Unassigned	Uroviricota	Unassigned
SRR9670878_k141_20550	Lytic	only	phage	5631	No	NA	9	1	0	Low-quality	Genome-fragment	3.47	HMM-based (lower-bound)	0	1	Unassigned	Unassigned	Unassigned
SRR9670911_k141_32813	Lytic	only	phage	13342	No	NA	29	11	0	Low-quality	Genome-fragment	27.69	AAI-based (high-confidence)	0	1	Peduoviridae	Uroviricota	Traversvirus
SRR9670911_k141_32844	Lytic	only	phage	6636	No	NA	11	7	0	Low-quality	Genome-fragment	13.88	AAI-based (high-confidence)	0	1	Ackermannviridae	Uroviricota	Unassigned
SRR9670911_k141_25028	Lytic	only	phage	6951	No	NA	5	1	0	Low-quality	Genome-fragment	3.98	AAI-based (medium-confidence)	0	1	Xinmoviridae	Negarnaviricota	Anphevirus
SRR9670911_k141_29104	Temperate	only	phage	4373	No	NA	5	1	0	Low-quality	Genome-fragment	6.83	HMM-based (lower-bound)	0	1	Unassigned	Uroviricota	Unassigned
SRR9670911_k141_29120	Temperate	only	phage	48773	Yes	45125	83	10	3	Medium-quality	Genome-fragment	67.08	AAI-based (high-confidence)	7.48	1	Unassigned	Uroviricota	Unassigned
SRR9670911_k141_1213	Temperate	only	phage	32178	No	NA	32	9	0	Low-quality	Genome-fragment	44.5	AAI-based (medium-confidence)	0	1	Unassigned	Uroviricota	Unassigned
SRR9670911_k141_17467	Lytic	overlap	phage	3842	No	NA	9	2	1	Low-quality	Genome-fragment	4.04	AAI-based (medium-confidence)	0	1	Herelleviridae	Uroviricota	Lambdavirus
SRR9670911_k141_4886	Temperate	only	phage	11906	No	NA	19	8	0	Low-quality	Genome-fragment	33.98	AAI-based (high-confidence)	0	1	Peduoviridae	Uroviricota	Felsduovirus
SRR9670911_k141_13256	Lytic	only	phage	12113	No	NA	18	3	0	Low-quality	Genome-fragment	43.42	AAI-based (medium-confidence)	0	1	Ackermannviridae	Uroviricota	Unassigned
SRR9670911_k141_13327	Temperate	only	phage	3731	No	NA	8	5	0	Low-quality	Genome-fragment	7.93	AAI-based (high-confidence)	0	1	Peduoviridae	Uroviricota	Lederbergvirus
SRR9670881_k141_15384	Temperate	only	phage	3210	No	NA	3	3	0	Low-quality	Genome-fragment	8.05	AAI-based (high-confidence)	0	1	Unassigned	Uroviricota	Lubbockvirus
SRR9670911_k141_9261	Lytic	only	phage	30995	No	NA	40	11	1	Low-quality	Genome-fragment	28.71	AAI-based (high-confidence)	0	1	Straboviridae	Uroviricota	Mosigvirus
SRR9670911_k141_13506	Temperate	only	phage	36626	No	NA	42	10	0	Medium-quality	Genome-fragment	71.84	HMM-based (lower-bound)	0	1	Unassigned	Uroviricota	Unassigned
SRR9670911_k141_21679	Temperate	only	phage	3734	Yes	2610	9	4	2	Low-quality	Genome-fragment	5.54	AAI-based (high-confidence)	30.1	1	Unassigned	Uroviricota	Unassigned
SRR9670911_k141_25923	Lytic	only	phage	18663	No	NA	7	2	0	Low-quality	Genome-fragment	27.76	AAI-based (high-confidence)	0	1	Demerecviridae	Uroviricota	Tequintavirus
SRR9670911_k141_21741	Temperate	overlap	phage	5594	No	NA	10	3	0	Low-quality	Genome-fragment	15.48	AAI-based (high-confidence)	0	1	Unassigned	Uroviricota	Unassigned
SRR9670911_k141_5162	Lytic	overlap	phage	42150	Yes	40388	63	20	2	High-quality	High-quality	100	AAI-based (high-confidence)	4.18	1	Peduoviridae	Uroviricota	Timquatrovirus
SRR9670911_k141_1807	Lytic	only	phage	15479	No	NA	6	5	0	Low-quality	Genome-fragment	13.91	AAI-based (high-confidence)	0	1	Drexlerviridae	Uroviricota	Unassigned
SRR9670911_k141_13656	Temperate	only	phage	4769	No	NA	9	1	0	Low-quality	Genome-fragment	10.63	AAI-based (high-confidence)	0	1	Unassigned	Uroviricota	Unassigned
SRR9670911_k141_18037	Temperate	overlap	phage	4277	No	NA	10	2	0	Low-quality	Genome-fragment	9.08	AAI-based (high-confidence)	0	1	Peduoviridae	Uroviricota	Lambdavirus
SRR9670911_k141_13860	Lytic	overlap	phage	15162	No	NA	19	7	1	Medium-quality	Genome-fragment	86.66	AAI-based (medium-confidence)	0	1	Peduoviridae	Uroviricota	Seongnamvirus
SRR9670881_k141_17958	Temperate	overlap	phage	11894	No	NA	18	3	0	Low-quality	Genome-fragment	19.25	AAI-based (high-confidence)	0	1	Unassigned	Uroviricota	Unassigned
SRR9670911_k141_9770	eukaryotic virus	overlap	eukaryotic virus	3004	No	NA	6	3	0	Low-quality	Genome-fragment	8.36	AAI-based (high-confidence)	0	1	Bidnaviridae	Cossaviricota	Bidensovirus
SRR9670911_k141_13914	Lytic	only	phage	14480	No	NA	14	7	0	Low-quality	Genome-fragment	13.16	AAI-based (high-confidence)	0	1	Unassigned	Uroviricota	Unassigned
SRR9670911_k141_38430	Temperate	only	phage	44208	Yes	27326	66	27	15	Medium-quality	Genome-fragment	58.11	AAI-based (high-confidence)	38.19	1	Ackermannviridae	Uroviricota	Taipeivirus
SRR9670911_k141_18351	Lytic	overlap	phage	4903	No	NA	5	4	0	Low-quality	Genome-fragment	10.32	AAI-based (high-confidence)	0	1	Unassigned	Uroviricota	Unassigned
SRR9670911_k141_33659	Temperate	only	phage	3360	No	NA	6	2	0	Low-quality	Genome-fragment	7.43	AAI-based (high-confidence)	0	1	Unassigned	Uroviricota	Unassigned
SRR9670911_k141_2150	Lytic	only	phage	3286	Yes	2131	7	3	1	Low-quality	Genome-fragment	2.06	HMM-based (lower-bound)	35.15	1	Unassigned	Uroviricota	Unassigned
SRR9670911_k141_14265	Lytic	overlap	phage	10705	No	NA	9	1	0	Low-quality	Genome-fragment	23.73	AAI-based (high-confidence)	0	1	Unassigned	Uroviricota	Unassigned
SRR9670911_k141_26637	Temperate	only	phage	3292	No	NA	7	2	1	Low-quality	Genome-fragment	5.07	AAI-based (high-confidence)	0	1	Unassigned	Uroviricota	Unassigned
SRR9670911_k141_22644	Lytic	only	phage	3390	No	NA	8	4	0	Low-quality	Genome-fragment	7.77	AAI-based (high-confidence)	0	1	Unassigned	Uroviricota	Lambdavirus
SRR9670911_k141_2674	Temperate	overlap	phage	15777	No	NA	26	5	1	Medium-quality	Genome-fragment	51.18	AAI-based (high-confidence)	0	1	Unassigned	Uroviricota	Unassigned
SRR9670881_k141_18092	Temperate	only	phage	3402	No	NA	3	3	0	Low-quality	Genome-fragment	4.87	HMM-based (lower-bound)	0	1	Unassigned	Uroviricota	Phietavirus
SRR9670911_k141_34447	Temperate	overlap	phage	3687	No	NA	7	2	0	Low-quality	Genome-fragment	7.04	AAI-based (medium-confidence)	0	1	Mesyanzhinovviridae	Uroviricota	Unassigned
SRR9670911_k141_19067	Temperate	overlap	phage	15483	No	NA	19	8	0	Low-quality	Genome-fragment	35.06	AAI-based (high-confidence)	0	1	Unassigned	Uroviricota	Mooglevirus
SRR9670911_k141_14814	Lytic	overlap	phage	40691	No	NA	45	4	2	Medium-quality	Genome-fragment	89.93	AAI-based (high-confidence)	0	1	Peduoviridae	Uroviricota	Unassigned
SRR9670911_k141_27136	Temperate	only	phage	3546	No	NA	6	3	0	Low-quality	Genome-fragment	8.24	AAI-based (high-confidence)	0	1	Peduoviridae	Uroviricota	Seongnamvirus
SRR9670911_k141_23064	Temperate	overlap	phage	3540	No	NA	7	2	0	Low-quality	Genome-fragment	7.54	AAI-based (medium-confidence)	0	1	Unassigned	Uroviricota	Unassigned
SRR9670911_k141_23091	Temperate	only	phage	4802	No	NA	5	4	0	Low-quality	Genome-fragment	9.27	AAI-based (high-confidence)	0	1	Unassigned	Uroviricota	Fromanvirus
SRR9670911_k141_19764	Temperate	only	phage	5820	No	NA	6	2	0	Low-quality	Genome-fragment	4.86	AAI-based (high-confidence)	0	1	Drexlerviridae	Uroviricota	Mydovirus
SRR9670911_k141_19791	Lytic	overlap	phage	8874	No	NA	17	4	0	Low-quality	Genome-fragment	19.59	AAI-based (high-confidence)	0	1	Unassigned	Uroviricota	Unassigned
SRR9670911_k141_15495	Temperate	only	phage	9338	No	NA	15	1	0	Low-quality	Genome-fragment	3.87	HMM-based (lower-bound)	0	1	Unassigned	Uroviricota	Lederbergvirus
SRR9670911_k141_31756	Lytic	only	phage	4152	No	NA	6	2	0	Low-quality	Genome-fragment	9.4	AAI-based (high-confidence)	0	1	Unassigned	Uroviricota	Unassigned
SRR9670881_k141_1744	Lytic	only	phage	4140	No	NA	8	1	0	Low-quality	Genome-fragment	9.85	HMM-based (lower-bound)	0	1	Peduoviridae	Uroviricota	Felsduovirus
SRR9670911_k141_27538	Lytic	overlap	phage	5265	No	NA	8	3	0	Low-quality	Genome-fragment	7.09	AAI-based (medium-confidence)	0	1	Unassigned	Uroviricota	Unassigned
SRR9670911_k141_35324	Lytic	only	phage	5826	No	NA	11	2	0	Low-quality	Genome-fragment	12.7	AAI-based (high-confidence)	0	1	Unassigned	Uroviricota	Unassigned
SRR9670911_k141_27564	Lytic	only	phage	3291	No	NA	6	2	0	Low-quality	Genome-fragment	7.27	AAI-based (high-confidence)	0	1	Unassigned	Uroviricota	Lederbergvirus
SRR9670911_k141_35525	eukaryotic virus	only	eukaryotic virus	11707	No	NA	20	2	0	Low-quality	Genome-fragment	17.63	AAI-based (medium-confidence)	0	1	Nudiviridae	Unassigned	Alphanudivirus
SRR9670911_k141_35539	Temperate	only	phage	6147	No	NA	9	4	0	Low-quality	Genome-fragment	15.88	AAI-based (medium-confidence)	0	1	Unassigned	Uroviricota	Lambdavirus
SRR9670911_k141_39808	Lytic	only	phage	3475	No	NA	7	1	0	Low-quality	Genome-fragment	2.25	HMM-based (lower-bound)	0	1	Unassigned	Unassigned	Unassigned
SRR9670911_k141_7244	Lytic	only	phage	3495	No	NA	5	2	0	Low-quality	Genome-fragment	3.88	AAI-based (high-confidence)	0	1	Casjensviridae	Uroviricota	Unassigned
SRR9670911_k141_23856	Lytic	only	phage	36946	No	NA	44	15	1	Low-quality	Genome-fragment	33.26	AAI-based (high-confidence)	0	1	Ackermannviridae	Uroviricota	Taipeivirus
SRR9670911_k141_39884	Temperate	overlap	phage	15688	No	NA	20	8	0	Medium-quality	Genome-fragment	68.17	AAI-based (medium-confidence)	0	1	Salasmaviridae	Uroviricota	Fromanvirus
SRR9670911_k141_40281	eukaryotic virus	overlap	eukaryotic virus	155311	No	NA	191	23	5	Complete	High-quality	100	DTR (high-confidence)	0	1	Poxviridae	Nucleocytoviricota	Betaentomopoxvirus
SRR9670881_k141_23454	Temperate	overlap	phage	34705	No	NA	53	15	1	High-quality	High-quality	98.2	AAI-based (high-confidence)	0	1	Unassigned	Uroviricota	Unassigned
SRR9670911_k141_40282	eukaryotic virus	overlap	eukaryotic virus	160365	No	NA	201	18	5	Complete	High-quality	100	DTR (high-confidence)	0	1	Poxviridae	Nucleocytoviricota	Betaentomopoxvirus
SRR9670911_k141_7864	Lytic	only	phage	3667	No	NA	7	5	0	Low-quality	Genome-fragment	10.59	AAI-based (high-confidence)	0	1	Peduoviridae	Uroviricota	Felsduovirus
SRR9670859_k141_28401	Lytic	only	phage	6195	No	NA	7	1	0	Low-quality	Genome-fragment	9.64	AAI-based (high-confidence)	0	1	Unassigned	Uroviricota	Lambdavirus
SRR9670859_k141_17095	Lytic	only	phage	3474	No	NA	5	3	0	Low-quality	Genome-fragment	8.86	AAI-based (medium-confidence)	0	1	Unassigned	Uroviricota	Unassigned
SRR9670859_k141_22820	Lytic	only	phage	3075	No	NA	4	1	0	Low-quality	Genome-fragment	1.9	HMM-based (lower-bound)	0	1	Unassigned	Uroviricota	Lambdavirus
SRR9670859_k141_11661	eukaryotic virus	only	eukaryotic virus	3397	No	NA	4	1	0	Low-quality	Genome-fragment	4.79	AAI-based (medium-confidence)	0	1	Phycodnaviridae	Nucleocytoviricota	Chlorovirus
SRR9670859_k141_11766	Temperate	overlap	phage	25147	No	NA	26	21	0	Medium-quality	Genome-fragment	62.36	AAI-based (high-confidence)	0	1	Drexlerviridae	Uroviricota	Uetakevirus
SRR9670859_k141_40027	Temperate	only	phage	4564	No	NA	11	4	0	Low-quality	Genome-fragment	11.69	AAI-based (high-confidence)	0	1	Peduoviridae	Uroviricota	Seongnamvirus
SRR9670859_k141_11786	Temperate	only	phage	5873	No	NA	8	1	0	Low-quality	Genome-fragment	11.44	AAI-based (high-confidence)	0	1	Straboviridae	Uroviricota	Tequatrovirus
SRR9670859_k141_896	Lytic	overlap	phage	3976	No	NA	8	7	0	Low-quality	Genome-fragment	7.73	AAI-based (high-confidence)	0	1	Peduoviridae	Uroviricota	Lederbergvirus
SRR9670881_k141_26050	Temperate	overlap	phage	40440	No	NA	61	19	2	Complete	High-quality	100	DTR (high-confidence)	0	1	Unassigned	Uroviricota	Unassigned
SRR9670859_k141_12111	Temperate	only	phage	7808	No	NA	14	5	0	Low-quality	Genome-fragment	20.95	AAI-based (high-confidence)	0	1	Peduoviridae	Uroviricota	Seongnamvirus
SRR9670859_k141_23645	Lytic	only	phage	12160	No	NA	14	1	0	Low-quality	Genome-fragment	22.77	HMM-based (lower-bound)	0	1	Unassigned	Unassigned	Acadianvirus
SRR9670859_k141_29159	Temperate	only	phage	3078	No	NA	3	1	0	Low-quality	Genome-fragment	2.78	HMM-based (lower-bound)	0	1	Unassigned	Unassigned	Lambdavirus
SRR9670859_k141_12226	Temperate	overlap	phage	6763	No	NA	17	2	0	Low-quality	Genome-fragment	8.58	AAI-based (high-confidence)	0	1	Ackermannviridae	Uroviricota	Unassigned
SRR9670859_k141_1130	Lytic	only	phage	5564	No	NA	9	2	0	Low-quality	Genome-fragment	8.69	AAI-based (high-confidence)	0	1	Unassigned	Uroviricota	Unassigned
SRR9670859_k141_40820	Lytic	overlap	phage	22254	No	NA	46	4	1	Low-quality	Genome-fragment	13.26	AAI-based (high-confidence)	0	1	Peduoviridae	Uroviricota	Seongnamvirus
SRR9670859_k141_12263	Temperate	only	phage	28431	Yes	19878	57	9	5	Low-quality	Genome-fragment	31.8	AAI-based (high-confidence)	30.08	1	Mesyanzhinovviridae	Uroviricota	Unassigned
SRR9670859_k141_52007	Temperate	only	phage	8044	No	NA	10	1	0	Low-quality	Genome-fragment	12.9	HMM-based (lower-bound)	0	1	Unassigned	Unassigned	Unassigned
SRR9670859_k141_12332	Temperate	overlap	phage	5846	No	NA	20	1	0	Low-quality	Genome-fragment	3.42	AAI-based (medium-confidence)	0	1	Unassigned	Uroviricota	Unassigned
SRR9670859_k141_18476	Temperate	only	phage	5246	No	NA	2	2	0	Low-quality	Genome-fragment	7.14	HMM-based (lower-bound)	0	1	Unassigned	Uroviricota	Lambdavirus
SRR9670881_k141_4048	Lytic	only	phage	7278	No	NA	21	4	0	Low-quality	Genome-fragment	18.54	AAI-based (high-confidence)	0	1	Orlajensenviridae	Unassigned	Lambdavirus
SRR9670859_k141_46547	Temperate	only	phage	3663	No	NA	9	3	0	Low-quality	Genome-fragment	7.95	AAI-based (high-confidence)	0	1	Unassigned	Uroviricota	Lederbergvirus
SRR9670859_k141_52164	Lytic	only	phage	15594	No	NA	19	11	0	Low-quality	Genome-fragment	34.13	AAI-based (high-confidence)	0	1	Casjensviridae	Uroviricota	Unassigned
SRR9670859_k141_6959	Temperate	only	phage	3120	No	NA	4	1	0	Low-quality	Genome-fragment	3.96	HMM-based (lower-bound)	0	1	Unassigned	Unassigned	Unassigned
SRR9670859_k141_18678	Temperate	only	phage	3528	No	NA	8	1	0	Low-quality	Genome-fragment	6.8	AAI-based (high-confidence)	0	1	Sedoreoviridae	Duplornaviricota	Orbivirus
SRR9670859_k141_41390	Temperate	only	phage	4412	No	NA	6	4	0	Low-quality	Genome-fragment	10.66	AAI-based (high-confidence)	0	1	Unassigned	Uroviricota	Unassigned
SRR9670859_k141_41488	Temperate	only	phage	5419	No	NA	10	1	0	Low-quality	Genome-fragment	8.64	AAI-based (high-confidence)	0	1	Peduoviridae	Uroviricota	Seongnamvirus
SRR9670859_k141_47265	Lytic	only	phage	4512	No	NA	9	6	0	Low-quality	Genome-fragment	7.29	HMM-based (lower-bound)	0	1	Peduoviridae	Uroviricota	Seongnamvirus
SRR9670859_k141_52524	Temperate	only	phage	4291	No	NA	7	4	0	Low-quality	Genome-fragment	11.36	AAI-based (high-confidence)	0	1	Unassigned	Uroviricota	Unassigned
SRR9670859_k141_19336	Lytic	only	phage	5142	Yes	3377	8	2	1	Low-quality	Genome-fragment	5.49	AAI-based (medium-confidence)	34.33	1	Unassigned	Uroviricota	Unassigned
SRR9670859_k141_41847	Lytic	only	phage	11540	No	NA	5	3	0	Low-quality	Genome-fragment	22.21	AAI-based (high-confidence)	0	1	Peduoviridae	Uroviricota	Unassigned
SRR9670881_k141_12616	Lytic	only	phage	7340	No	NA	9	4	0	Low-quality	Genome-fragment	19.51	AAI-based (high-confidence)	0	1	Unassigned	Uroviricota	Metamorphoovirus
SRR9670859_k141_47644	eukaryotic virus	only	eukaryotic virus	3146	No	NA	5	3	0	Low-quality	Genome-fragment	7.13	AAI-based (high-confidence)	0	1	Poxviridae	Nucleocytoviricota	Avipoxvirus
SRR9670859_k141_7953	Temperate	only	phage	6777	Yes	3368	10	3	2	Low-quality	Genome-fragment	7.97	AAI-based (high-confidence)	50.3	1	Unassigned	Unassigned	Lambdavirus
SRR9670859_k141_35954	Temperate	overlap	phage	47503	No	NA	65	8	5	Medium-quality	Genome-fragment	79.98	AAI-based (high-confidence)	0	1	Drexlerviridae	Uroviricota	Unassigned
SRR9670859_k141_30512	Temperate	only	phage	3993	No	NA	6	3	0	Low-quality	Genome-fragment	8.57	AAI-based (high-confidence)	0	1	Unassigned	Uroviricota	Unassigned
SRR9670859_k141_25119	Lytic	only	phage	5363	No	NA	6	4	0	Low-quality	Genome-fragment	14.26	AAI-based (medium-confidence)	0	1	Unassigned	Uroviricota	Lambdavirus
SRR9670859_k141_42039	Temperate	overlap	phage	50009	No	NA	50	13	1	Low-quality	Genome-fragment	29.81	AAI-based (high-confidence)	0	1	Straboviridae	Uroviricota	Tequatrovirus
SRR9670859_k141_8163	Temperate	only	phage	5129	No	NA	2	1	0	Low-quality	Genome-fragment	9.6	AAI-based (high-confidence)	0	1	Unassigned	Uroviricota	Unassigned
SRR9670859_k141_1982	Lytic	only	phage	4137	Yes	2812	5	4	1	Low-quality	Genome-fragment	4.19	HMM-based (lower-bound)	32.03	1	Unassigned	Uroviricota	Lederbergvirus
SRR9670859_k141_13360	Temperate	only	phage	7624	No	NA	8	4	0	Low-quality	Genome-fragment	12.03	AAI-based (high-confidence)	0	1	Straboviridae	Uroviricota	Tequatrovirus
SRR9670859_k141_36191	Temperate	only	phage	5307	No	NA	10	1	0	Low-quality	Genome-fragment	6.72	AAI-based (high-confidence)	0	1	Unassigned	Uroviricota	Unassigned
SRR9670881_k141_21196	Lytic	only	phage	3344	No	NA	5	2	0	Low-quality	Genome-fragment	5.43	AAI-based (high-confidence)	0	1	Unassigned	Uroviricota	Unassigned
SRR9670859_k141_13554	Temperate	overlap	phage	5402	No	NA	11	2	1	Low-quality	Genome-fragment	6.86	AAI-based (high-confidence)	0	1	Unassigned	Uroviricota	Lambdavirus
SRR9670859_k141_8568	Temperate	only	phage	4875	Yes	4258	8	2	1	Low-quality	Genome-fragment	8	AAI-based (high-confidence)	12.66	1	Peduoviridae	Uroviricota	Lederbergvirus
SRR9670859_k141_30968	Lytic	only	phage	5734	No	NA	8	8	0	Low-quality	Genome-fragment	14.04	AAI-based (high-confidence)	0	1	Unassigned	Uroviricota	Lederbergvirus
SRR9670859_k141_25738	Lytic	only	phage	6226	No	NA	10	3	0	Low-quality	Genome-fragment	13.16	AAI-based (high-confidence)	0	1	Casjensviridae	Uroviricota	Unassigned
SRR9670859_k141_53279	Temperate	only	phage	3220	No	NA	5	1	0	Low-quality	Genome-fragment	2.16	HMM-based (lower-bound)	0	1	Unassigned	Unassigned	Unassigned
SRR9670859_k141_8863	Temperate	overlap	phage	7481	No	NA	13	2	1	Low-quality	Genome-fragment	12.88	AAI-based (high-confidence)	0	1	Unassigned	Uroviricota	Unassigned
SRR9670859_k141_13917	Temperate	overlap	phage	58097	No	NA	83	13	4	High-quality	High-quality	99.78	AAI-based (high-confidence)	0	1	Straboviridae	Uroviricota	Unassigned
SRR9670859_k141_26033	Lytic	overlap	phage	3445	No	NA	6	2	0	Low-quality	Genome-fragment	5.02	AAI-based (high-confidence)	0	1	Unassigned	Uroviricota	Unassigned
SRR9670859_k141_53344	Lytic	only	phage	8208	No	NA	12	5	0	Low-quality	Genome-fragment	21.29	AAI-based (medium-confidence)	0	1	Unassigned	Uroviricota	Unassigned
SRR9670859_k141_31069	eukaryotic virus	overlap	eukaryotic virus	14727	No	NA	29	8	0	Low-quality	Genome-fragment	37.38	AAI-based (high-confidence)	0	1	Phycodnaviridae	Nucleocytoviricota	Prasinovirus
SRR9670881_k141_18499	Lytic	only	phage	8928	No	NA	12	1	0	Low-quality	Genome-fragment	9.17	AAI-based (medium-confidence)	0	1	Unassigned	Unassigned	Unassigned
SRR9670878_k141_10512	Temperate	only	phage	5871	No	NA	7	6	0	Low-quality	Genome-fragment	13.5	AAI-based (high-confidence)	0	1	Peduoviridae	Uroviricota	Seongnamvirus
SRR9670859_k141_2609	Lytic	overlap	phage	6604	No	NA	9	1	0	Low-quality	Genome-fragment	13.64	AAI-based (high-confidence)	0	1	Unassigned	Uroviricota	Unassigned
SRR9670859_k141_42886	Temperate	overlap	phage	3638	No	NA	7	1	0	Low-quality	Genome-fragment	4.64	AAI-based (high-confidence)	0	1	Unassigned	Uroviricota	Vequintavirus
SRR9670859_k141_9189	Lytic	overlap	phage	15794	No	NA	19	11	0	Low-quality	Genome-fragment	35.93	AAI-based (high-confidence)	0	1	Unassigned	Uroviricota	Unassigned
SRR9670859_k141_14485	Temperate	only	phage	3226	No	NA	7	3	0	Low-quality	Genome-fragment	7.63	AAI-based (medium-confidence)	0	1	Unassigned	Uroviricota	Unassigned
SRR9670859_k141_43099	Lytic	only	phage	4603	No	NA	9	9	0	Low-quality	Genome-fragment	10.2	AAI-based (medium-confidence)	0	1	Unassigned	Uroviricota	Unassigned
SRR9670859_k141_2835	Temperate	only	phage	30914	No	NA	44	10	0	Medium-quality	Genome-fragment	78.25	AAI-based (high-confidence)	0	1	Mesyanzhinovviridae	Uroviricota	Lederbergvirus
SRR9670859_k141_26611	Temperate	only	phage	28696	No	NA	42	19	1	Medium-quality	Genome-fragment	62.38	AAI-based (high-confidence)	0	1	Casjensviridae	Uroviricota	Lambdavirus
SRR9670859_k141_3164	Temperate	only	phage	3339	No	NA	4	1	0	Low-quality	Genome-fragment	1.43	HMM-based (lower-bound)	0	1	Peduoviridae	Uroviricota	Seongnamvirus
SRR9670859_k141_14925	Temperate	only	phage	5574	No	NA	11	6	0	Low-quality	Genome-fragment	15.93	AAI-based (high-confidence)	0	1	Peduoviridae	Uroviricota	Felsduovirus
SRR9670859_k141_3270	Temperate	overlap	phage	29044	No	NA	33	17	1	Medium-quality	Genome-fragment	71.08	AAI-based (medium-confidence)	0	1	Autographiviridae	Uroviricota	Fromanvirus
SRR9670881_k141_21406	eukaryotic virus	overlap	eukaryotic virus	5614	No	NA	6	1	0	Low-quality	Genome-fragment	9.14	AAI-based (high-confidence)	0	1	Marseilleviridae	Nucleocytoviricota	Marseillevirus
SRR9670859_k141_54239	Temperate	only	phage	6650	No	NA	7	4	0	Low-quality	Genome-fragment	19.04	AAI-based (high-confidence)	0	1	Peduoviridae	Uroviricota	Felsduovirus
SRR9670859_k141_3352	Lytic	only	phage	4737	No	NA	9	2	0	Low-quality	Genome-fragment	5.05	AAI-based (medium-confidence)	0	1	Drexlerviridae	Uroviricota	Hanrivervirus
SRR9670859_k141_15001	Temperate	only	phage	6130	No	NA	9	1	0	Low-quality	Genome-fragment	12.85	AAI-based (high-confidence)	0	1	Unassigned	Uroviricota	Unassigned
SRR9670859_k141_37341	Temperate	only	phage	9443	No	NA	13	2	0	Low-quality	Genome-fragment	7.84	HMM-based (lower-bound)	0	1	Unassigned	Uroviricota	Unassigned
SRR9670859_k141_31942	Temperate	only	phage	7093	No	NA	6	3	0	Low-quality	Genome-fragment	11.63	HMM-based (lower-bound)	0	1	Unassigned	Uroviricota	Unassigned
SRR9670859_k141_54476	Lytic	only	phage	3888	No	NA	5	2	0	Low-quality	Genome-fragment	12.36	AAI-based (high-confidence)	0	1	Peduoviridae	Uroviricota	Unassigned
SRR9670859_k141_21319	Temperate	overlap	phage	5459	Yes	4214	11	3	2	Low-quality	Genome-fragment	2.72	AAI-based (high-confidence)	22.81	1	Peduoviridae	Uroviricota	Seongnamvirus
SRR9670859_k141_44158	Temperate	only	phage	3986	No	NA	6	1	0	Low-quality	Genome-fragment	10.76	AAI-based (medium-confidence)	0	1	Unassigned	Unassigned	Unassigned
SRR9670859_k141_27235	Temperate	only	phage	36946	Yes	21594	41	12	7	Low-quality	Genome-fragment	31.81	HMM-based (lower-bound)	41.55	1	Mesyanzhinovviridae	Uroviricota	Fromanvirus
SRR9670859_k141_37581	Temperate	overlap	phage	9742	No	NA	15	1	0	Low-quality	Genome-fragment	12.29	AAI-based (high-confidence)	0	1	Peduoviridae	Uroviricota	Lambdavirus
SRR9670881_k141_7869	Lytic	only	phage	3079	No	NA	5	4	0	Low-quality	Genome-fragment	6.53	AAI-based (high-confidence)	0	1	Schitoviridae	Uroviricota	Unassigned
SRR9670859_k141_44307	Temperate	only	phage	5261	No	NA	7	2	0	Low-quality	Genome-fragment	11.28	AAI-based (high-confidence)	0	1	Peduoviridae	Uroviricota	Seongnamvirus
SRR9670859_k141_44409	Temperate	overlap	phage	34898	No	NA	55	21	0	High-quality	High-quality	92.08	AAI-based (high-confidence)	0	1	Casjensviridae	Uroviricota	Timquatrovirus
SRR9670859_k141_38075	Lytic	overlap	phage	8633	No	NA	17	3	0	Low-quality	Genome-fragment	19.64	AAI-based (high-confidence)	0	1	Unassigned	Uroviricota	Unassigned
SRR9670859_k141_27897	Temperate	only	phage	3820	No	NA	4	3	0	Low-quality	Genome-fragment	9.79	AAI-based (high-confidence)	0	1	Unassigned	Uroviricota	Unassigned
SRR9670859_k141_27917	Temperate	overlap	phage	3276	No	NA	4	4	0	Low-quality	Genome-fragment	4.15	AAI-based (high-confidence)	0	1	Unassigned	Uroviricota	Lambdavirus
SRR9670859_k141_50791	Lytic	overlap	phage	10149	No	NA	16	2	0	Low-quality	Genome-fragment	23.09	AAI-based (high-confidence)	0	1	Unassigned	Uroviricota	Timquatrovirus
SRR9670859_k141_38500	Lytic	only	phage	3722	No	NA	6	4	0	Low-quality	Genome-fragment	9.36	AAI-based (high-confidence)	0	1	Peduoviridae	Uroviricota	Seongnamvirus
SRR9670859_k141_38772	Temperate	overlap	phage	54407	No	NA	51	11	3	Low-quality	Genome-fragment	32.46	AAI-based (high-confidence)	0	1	Straboviridae	Uroviricota	Unassigned
SRR9670859_k141_4793	Temperate	only	phage	6081	No	NA	8	6	0	Low-quality	Genome-fragment	10.91	AAI-based (medium-confidence)	0	1	Unassigned	Uroviricota	Jedunavirus
SRR9670859_k141_16687	Lytic	only	phage	4819	No	NA	14	2	0	Low-quality	Genome-fragment	7.41	AAI-based (high-confidence)	0	1	Peduoviridae	Uroviricota	Seongnamvirus
SRR9670881_k141_2547	Temperate	only	phage	8191	No	NA	3	3	0	Low-quality	Genome-fragment	11.76	AAI-based (medium-confidence)	0	1	Unassigned	Uroviricota	Colunavirus
SRR9670859_k141_33509	eukaryotic virus	overlap	eukaryotic virus	155936	No	NA	185	26	4	Complete	High-quality	100	DTR (high-confidence)	0	1	Poxviridae	Nucleocytoviricota	Betaentomopoxvirus
SRR9670859_k141_39287	Temperate	overlap	phage	31278	No	NA	52	16	0	Medium-quality	Genome-fragment	82.64	AAI-based (high-confidence)	0	1	Vilmaviridae	Uroviricota	Fromanvirus
SRR9670859_k141_56503	Temperate	overlap	phage	36222	No	NA	42	10	0	Medium-quality	Genome-fragment	72.81	AAI-based (high-confidence)	0	1	Casjensviridae	Uroviricota	Unassigned
SRR9670859_k141_56510	eukaryotic virus	overlap	eukaryotic virus	100600	No	NA	180	18	1	Complete	High-quality	100	DTR (high-confidence)	0	1	Poxviridae	Nucleocytoviricota	Betaentomopoxvirus
SRR9670859_k141_5258	Lytic	overlap	phage	17752	No	NA	23	10	1	Low-quality	Genome-fragment	42.87	AAI-based (medium-confidence)	0	1	Autographiviridae	Uroviricota	Pifdecavirus
SRR9670859_k141_5538	Temperate	overlap	phage	5022	No	NA	8	4	0	Low-quality	Genome-fragment	6.31	AAI-based (high-confidence)	0	1	Straboviridae	Uroviricota	Tequatrovirus
SRR9670860_k141_13978	Lytic	only	phage	3011	No	NA	6	5	0	Low-quality	Genome-fragment	9.8	AAI-based (high-confidence)	0	1	Peduoviridae	Uroviricota	Eganvirus
SRR9670860_k141_2852	Temperate	only	phage	29534	No	NA	35	3	0	Medium-quality	Genome-fragment	62.81	AAI-based (high-confidence)	0	1	Peduoviridae	Uroviricota	Seongnamvirus
SRR9670860_k141_11244	Lytic	only	phage	4402	No	NA	7	5	0	Low-quality	Genome-fragment	8.56	AAI-based (medium-confidence)	0	1	Unassigned	Uroviricota	Unassigned
SRR9670860_k141_14069	Lytic	only	phage	14365	No	NA	6	1	0	Low-quality	Genome-fragment	8.88	AAI-based (medium-confidence)	0	1	Unassigned	Uroviricota	Unassigned
SRR9670881_k141_7882	eukaryotic virus	overlap	eukaryotic virus	3386	No	NA	2	1	0	Low-quality	Genome-fragment	5.03	HMM-based (lower-bound)	0	1	Adenoviridae	Preplasmiviricota	Mastadenovirus
SRR9670860_k141_11256	Temperate	only	phage	5913	No	NA	7	1	0	Low-quality	Genome-fragment	11.58	AAI-based (medium-confidence)	0	1	Unassigned	Unassigned	Unassigned
SRR9670860_k141_268	Lytic	overlap	phage	3660	No	NA	6	2	0	Low-quality	Genome-fragment	6.24	AAI-based (high-confidence)	0	1	Straboviridae	Uroviricota	Tequatrovirus
SRR9670860_k141_19636	Lytic	overlap	phage	11191	No	NA	20	4	0	Low-quality	Genome-fragment	20.3	AAI-based (high-confidence)	0	1	Straboviridae	Uroviricota	Unassigned
SRR9670860_k141_8774	Lytic	only	phage	3636	Yes	1765	5	2	1	Low-quality	Genome-fragment	4.59	AAI-based (high-confidence)	51.46	1	Unassigned	Unassigned	Unassigned
SRR9670860_k141_14166	Temperate	only	phage	4030	No	NA	8	6	0	Low-quality	Genome-fragment	8.38	AAI-based (high-confidence)	0	1	Unassigned	Uroviricota	Lederbergvirus
SRR9670860_k141_6094	Lytic	only	phage	9740	No	NA	16	10	0	Low-quality	Genome-fragment	24.36	AAI-based (high-confidence)	0	1	Unassigned	Uroviricota	Unassigned
SRR9670860_k141_3772	Lytic	only	phage	4162	No	NA	5	2	0	Low-quality	Genome-fragment	12.46	AAI-based (high-confidence)	0	1	Peduoviridae	Uroviricota	Felsduovirus
SRR9670860_k141_3837	Temperate	only	phage	4016	No	NA	10	3	0	Low-quality	Genome-fragment	8.75	AAI-based (high-confidence)	0	1	Unassigned	Uroviricota	Lederbergvirus
SRR9670860_k141_3968	Temperate	only	phage	10544	No	NA	17	2	1	Low-quality	Genome-fragment	27.52	AAI-based (high-confidence)	0	1	Straboviridae	Uroviricota	Tequatrovirus
SRR9670860_k141_14762	Temperate	only	phage	6918	No	NA	6	1	0	Low-quality	Genome-fragment	10.1	HMM-based (lower-bound)	0	1	Unassigned	Unassigned	Shapirovirus
SRR9670881_k141_21535	Temperate	overlap	phage	6710	No	NA	9	2	0	Low-quality	Genome-fragment	10.85	AAI-based (high-confidence)	0	1	Straboviridae	Uroviricota	Tulanevirus
SRR9670860_k141_1393	Lytic	only	phage	10642	No	NA	8	5	0	Low-quality	Genome-fragment	22.75	AAI-based (high-confidence)	0	1	Drexlerviridae	Uroviricota	Tunavirus
SRR9670860_k141_4197	Temperate	only	phage	12452	No	NA	17	13	0	Low-quality	Genome-fragment	24.8	AAI-based (high-confidence)	0	1	Unassigned	Uroviricota	Lederbergvirus
SRR9670860_k141_23759	Temperate	only	phage	37517	No	NA	45	24	1	Medium-quality	Genome-fragment	88.78	AAI-based (high-confidence)	0	1	Peduoviridae	Uroviricota	Seongnamvirus
SRR9670860_k141_20994	Temperate	only	phage	3518	No	NA	6	3	0	Low-quality	Genome-fragment	9.12	AAI-based (high-confidence)	0	1	Unassigned	Uroviricota	Unassigned
SRR9670860_k141_4532	Temperate	overlap	phage	26913	No	NA	33	15	1	Medium-quality	Genome-fragment	70.45	AAI-based (high-confidence)	0	1	Peduoviridae	Uroviricota	Fromanvirus
SRR9670860_k141_9871	Temperate	only	phage	7744	No	NA	16	2	0	Low-quality	Genome-fragment	12.65	AAI-based (high-confidence)	0	1	Straboviridae	Uroviricota	Tequatrovirus
SRR9670860_k141_7277	Lytic	only	phage	4181	No	NA	9	6	0	Low-quality	Genome-fragment	8.94	AAI-based (high-confidence)	0	1	Peduoviridae	Uroviricota	Lederbergvirus
SRR9670860_k141_4926	Lytic	only	phage	12961	No	NA	23	6	0	Low-quality	Genome-fragment	21.84	AAI-based (high-confidence)	0	1	Unassigned	Uroviricota	Unassigned
SRR9670860_k141_7641	Temperate	overlap	phage	3461	No	NA	6	1	0	Low-quality	Genome-fragment	8	AAI-based (high-confidence)	0	1	Peduoviridae	Uroviricota	Seongnamvirus
SRR9670860_k141_2341	Temperate	only	phage	4242	No	NA	8	2	0	Low-quality	Genome-fragment	23.53	AAI-based (high-confidence)	0	1	Unassigned	Uroviricota	Unassigned
SRR9670881_k141_4294	Temperate	overlap	phage	10297	No	NA	15	11	0	Low-quality	Genome-fragment	26.76	AAI-based (high-confidence)	0	1	Unassigned	Uroviricota	Unassigned
SRR9670860_k141_21925	Temperate	only	phage	4769	No	NA	8	5	0	Low-quality	Genome-fragment	12.2	AAI-based (high-confidence)	0	1	Unassigned	Uroviricota	Unassigned
SRR9670860_k141_22105	Lytic	only	phage	12916	No	NA	28	2	0	Low-quality	Genome-fragment	33.82	AAI-based (high-confidence)	0	1	Casjensviridae	Uroviricota	Lambdavirus
SRR9670860_k141_13541	Lytic	overlap	phage	12394	No	NA	23	5	0	Low-quality	Genome-fragment	30.54	AAI-based (high-confidence)	0	1	Drexlerviridae	Uroviricota	Unassigned
SRR9670860_k141_13660	Temperate	only	phage	8642	No	NA	12	1	0	Low-quality	Genome-fragment	5.81	HMM-based (lower-bound)	0	1	Unassigned	Unassigned	Unassigned
SRR9670860_k141_25051	Lytic	only	phage	3431	No	NA	7	5	0	Low-quality	Genome-fragment	8.23	AAI-based (high-confidence)	0	1	Peduoviridae	Uroviricota	Seongnamvirus
SRR9670860_k141_10953	Temperate	only	phage	13734	No	NA	19	3	1	Low-quality	Genome-fragment	33.84	AAI-based (high-confidence)	0	1	Unassigned	Uroviricota	Unassigned
SRR9670857_k141_6153	Lytic	only	phage	3145	No	NA	4	3	1	Low-quality	Genome-fragment	6.39	AAI-based (high-confidence)	0	1	Peduoviridae	Uroviricota	Lambdavirus
SRR9670857_k141_8217	Temperate	only	phage	4602	No	NA	5	5	0	Low-quality	Genome-fragment	11.96	AAI-based (high-confidence)	0	1	Unassigned	Uroviricota	Punavirus
SRR9670857_k141_235	Lytic	only	phage	9156	No	NA	15	8	0	Low-quality	Genome-fragment	19.56	AAI-based (high-confidence)	0	1	Peduoviridae	Uroviricota	Lederbergvirus
SRR9670857_k141_16673	Temperate	overlap	phage	3312	No	NA	4	1	0	Low-quality	Genome-fragment	8.3	AAI-based (high-confidence)	0	1	Unassigned	Uroviricota	Wizardvirus
SRR9670881_k141_13498	Lytic	overlap	phage	3473	No	NA	9	3	0	Low-quality	Genome-fragment	6.42	AAI-based (medium-confidence)	0	1	Unassigned	Uroviricota	Phifelvirus
SRR9670857_k141_2340	Temperate	only	phage	5688	No	NA	11	5	0	Low-quality	Genome-fragment	14.3	AAI-based (medium-confidence)	0	1	Unassigned	Uroviricota	Punavirus
SRR9670857_k141_18637	Temperate	only	phage	3265	No	NA	4	1	0	Medium-quality	Genome-fragment	72.07	AAI-based (medium-confidence)	0	1	Drexlerviridae	Uroviricota	Tlsvirus
SRR9670857_k141_4426	Temperate	only	phage	13055	No	NA	29	6	0	Low-quality	Genome-fragment	33.39	AAI-based (high-confidence)	0	1	Unassigned	Uroviricota	Unassigned
SRR9670857_k141_18725	Temperate	overlap	phage	8628	No	NA	13	7	1	Low-quality	Genome-fragment	13.54	AAI-based (medium-confidence)	0	1	Peduoviridae	Uroviricota	Punavirus
SRR9670857_k141_2467	Lytic	only	phage	3011	No	NA	6	1	0	Low-quality	Genome-fragment	2.67	HMM-based (lower-bound)	0	1	Unassigned	Unassigned	Lubbockvirus
SRR9670857_k141_4499	Temperate	overlap	phage	9775	No	NA	17	2	1	Medium-quality	Genome-fragment	68.64	AAI-based (high-confidence)	0	1	Peduoviridae	Uroviricota	Unassigned
SRR9670857_k141_18794	Lytic	only	phage	7981	No	NA	20	9	0	Low-quality	Genome-fragment	16.78	AAI-based (high-confidence)	0	1	Peduoviridae	Uroviricota	Lambdavirus
SRR9670857_k141_18945	Temperate	only	phage	8326	No	NA	16	12	0	Low-quality	Genome-fragment	17.92	AAI-based (high-confidence)	0	1	Unassigned	Uroviricota	Oslovirus
SRR9670857_k141_12851	Lytic	only	phage	9465	No	NA	16	10	0	Low-quality	Genome-fragment	20.48	AAI-based (high-confidence)	0	1	Unassigned	Uroviricota	Unassigned
SRR9670857_k141_15015	Temperate	only	phage	5856	No	NA	6	5	0	Low-quality	Genome-fragment	12.67	AAI-based (high-confidence)	0	1	Unassigned	Uroviricota	Unassigned
SRR9670881_k141_26985	Temperate	overlap	phage	31732	No	NA	49	13	1	Complete	High-quality	100	DTR (high-confidence)	0	1	Casjensviridae	Uroviricota	Unassigned
SRR9670857_k141_7010	Temperate	only	phage	14210	No	NA	17	16	0	Low-quality	Genome-fragment	44.31	AAI-based (high-confidence)	0	1	Peduoviridae	Uroviricota	Peduovirus
SRR9670857_k141_7109	Lytic	only	phage	7018	No	NA	12	5	1	Low-quality	Genome-fragment	11.22	HMM-based (lower-bound)	0	1	Peduoviridae	Uroviricota	Lederbergvirus
SRR9670857_k141_17545	Temperate	only	phage	10087	No	NA	8	4	0	Low-quality	Genome-fragment	23.89	AAI-based (high-confidence)	0	1	Unassigned	Uroviricota	Uetakevirus
SRR9670857_k141_11076	eukaryotic virus	overlap	eukaryotic virus	3734	No	NA	5	2	0	Low-quality	Genome-fragment	6.75	HMM-based (lower-bound)	0	1	Herpesviridae	Peploviricota	Varicellovirus
SRR9670857_k141_11267	Lytic	overlap	phage	8222	No	NA	17	6	0	Low-quality	Genome-fragment	18.81	AAI-based (high-confidence)	0	1	Straboviridae	Uroviricota	Tequatrovirus
SRR9670857_k141_19528	eukaryotic virus	only	eukaryotic virus	22582	No	NA	27	17	0	Medium-quality	Genome-fragment	50.2	AAI-based (medium-confidence)	0	1	Poxviridae	Nucleocytoviricota	Parapoxvirus
SRR9670857_k141_9500	Lytic	only	phage	4666	No	NA	11	1	0	Low-quality	Genome-fragment	7.52	AAI-based (high-confidence)	0	1	Unassigned	Uroviricota	Unassigned
SRR9670857_k141_1484	Lytic	only	phage	26614	No	NA	30	6	2	Low-quality	Genome-fragment	44.06	AAI-based (high-confidence)	0	1	Salasmaviridae	Uroviricota	Unassigned
SRR9670857_k141_13587	Temperate	overlap	phage	20181	No	NA	26	11	0	Low-quality	Genome-fragment	43.31	AAI-based (high-confidence)	0	1	Unassigned	Uroviricota	Unassigned
SRR9670857_k141_5217	Temperate	only	phage	26758	No	NA	38	21	1	Medium-quality	Genome-fragment	52.56	AAI-based (high-confidence)	0	1	Peduoviridae	Uroviricota	Peduovirus
SRR9670881_k141_26988	Temperate	overlap	phage	43454	No	NA	74	58	0	Complete	High-quality	100	DTR (high-confidence)	0	1	Casjensviridae	Uroviricota	Kagunavirus
SRR9670857_k141_18020	eukaryotic virus	only	eukaryotic virus	5565	No	NA	9	3	0	Low-quality	Genome-fragment	12.61	AAI-based (high-confidence)	0	1	Baculoviridae	Unassigned	Alphabaculovirus
SRR9670857_k141_7855	Lytic	only	phage	3394	No	NA	7	1	0	Low-quality	Genome-fragment	5.72	AAI-based (high-confidence)	0	1	Unassigned	Uroviricota	Unassigned
SRR9670857_k141_9733	Lytic	overlap	phage	21942	No	NA	40	19	0	High-quality	High-quality	98.91	AAI-based (high-confidence)	0	1	Unassigned	Uroviricota	Ceduovirus
SRR9670857_k141_1975	Temperate	only	phage	8453	No	NA	26	4	0	Low-quality	Genome-fragment	13.54	AAI-based (high-confidence)	0	1	Unassigned	Uroviricota	Unassigned
SRR9670857_k141_8017	Temperate	overlap	phage	7322	No	NA	14	2	0	Low-quality	Genome-fragment	15.68	AAI-based (high-confidence)	0	1	Straboviridae	Uroviricota	Gelderlandvirus
SRR9670857_k141_10129	Temperate	only	phage	3477	No	NA	5	1	0	Low-quality	Genome-fragment	4.97	AAI-based (high-confidence)	0	1	Unassigned	Uroviricota	Unassigned
SRR9670858_k141_23023	Lytic	only	phage	6567	No	NA	9	2	0	Low-quality	Genome-fragment	11.98	AAI-based (high-confidence)	0	1	Unassigned	Uroviricota	Lambdavirus
SRR9670858_k141_14499	Temperate	only	phage	6041	No	NA	8	6	0	Low-quality	Genome-fragment	16.05	AAI-based (medium-confidence)	0	1	Straboviridae	Uroviricota	Tequatrovirus
SRR9670858_k141_2950	Temperate	overlap	phage	4566	No	NA	10	1	0	Low-quality	Genome-fragment	12.54	AAI-based (high-confidence)	0	1	Peduoviridae	Uroviricota	Seongnamvirus
SRR9670858_k141_23093	Temperate	only	phage	13894	No	NA	27	5	0	Low-quality	Genome-fragment	22.16	AAI-based (high-confidence)	0	1	Unassigned	Uroviricota	Unassigned
SRR9670881_k141_4595	Temperate	only	phage	3590	No	NA	5	1	0	Low-quality	Genome-fragment	10.75	HMM-based (lower-bound)	0	1	Peduoviridae	Uroviricota	Peduovirus
SRR9670878_k141_20665	Lytic	only	phage	25253	Yes	21770	37	23	3	Medium-quality	Genome-fragment	62.03	AAI-based (high-confidence)	13.79	1	Peduoviridae	Uroviricota	Felsduovirus
SRR9670858_k141_20351	Lytic	only	phage	4758	No	NA	7	1	0	Low-quality	Genome-fragment	7.62	AAI-based (high-confidence)	0	1	Unassigned	Uroviricota	Unassigned
SRR9670858_k141_379	Temperate	only	phage	5029	No	NA	8	6	0	Low-quality	Genome-fragment	11.57	AAI-based (high-confidence)	0	1	Schitoviridae	Uroviricota	Lambdavirus
SRR9670858_k141_17541	Temperate	only	phage	13770	No	NA	22	14	0	Low-quality	Genome-fragment	26.89	AAI-based (high-confidence)	0	1	Peduoviridae	Uroviricota	Lederbergvirus
SRR9670858_k141_12354	Temperate	overlap	phage	3355	No	NA	6	6	0	Low-quality	Genome-fragment	8.19	AAI-based (high-confidence)	0	1	Unassigned	Uroviricota	Unassigned
SRR9670858_k141_21063	Lytic	only	phage	3276	No	NA	3	2	0	Low-quality	Genome-fragment	6.79	AAI-based (high-confidence)	0	1	Straboviridae	Uroviricota	Tequatrovirus
SRR9670858_k141_26732	Lytic	only	phage	12119	Yes	5102	13	6	3	Low-quality	Genome-fragment	10.45	AAI-based (high-confidence)	57.9	1	Drexlerviridae	Uroviricota	Pankowvirus
SRR9670858_k141_23848	Lytic	only	phage	4828	No	NA	8	1	0	Low-quality	Genome-fragment	11.62	AAI-based (high-confidence)	0	1	Straboviridae	Uroviricota	Tequatrovirus
SRR9670858_k141_12534	Temperate	overlap	phage	4614	No	NA	10	1	0	Low-quality	Genome-fragment	11.23	AAI-based (high-confidence)	0	1	Unassigned	Uroviricota	Moineauvirus
SRR9670858_k141_1319	Temperate	overlap	phage	8096	No	NA	17	2	0	Low-quality	Genome-fragment	23.04	AAI-based (high-confidence)	0	1	Unassigned	Uroviricota	Unassigned
SRR9670858_k141_1448	Temperate	overlap	phage	9234	No	NA	22	15	0	Low-quality	Genome-fragment	24.57	AAI-based (high-confidence)	0	1	Unassigned	Uroviricota	Lambdavirus
SRR9670874_k141_2022	Temperate	overlap	phage	11070	No	NA	20	4	1	Low-quality	Genome-fragment	28	AAI-based (high-confidence)	0	1	Unassigned	Uroviricota	Unassigned
SRR9670858_k141_24262	eukaryotic virus	only	eukaryotic virus	3414	No	NA	7	5	0	Low-quality	Genome-fragment	6.52	HMM-based (lower-bound)	0	1	Herpesviridae	Peploviricota	Rhadinovirus
SRR9670858_k141_24464	Temperate	only	phage	27849	Yes	20725	34	14	6	Low-quality	Genome-fragment	42.73	AAI-based (high-confidence)	25.58	1	Peduoviridae	Uroviricota	Lambdavirus
SRR9670858_k141_13267	Temperate	only	phage	4370	No	NA	8	8	0	Low-quality	Genome-fragment	8.81	AAI-based (high-confidence)	0	1	Drexlerviridae	Uroviricota	Unassigned
SRR9670858_k141_13462	Temperate	only	phage	43056	Yes	25580	54	26	16	Medium-quality	Genome-fragment	72.78	AAI-based (high-confidence)	40.59	1	Peduoviridae	Uroviricota	Felsduovirus
SRR9670858_k141_7065	Temperate	only	phage	10921	No	NA	14	8	0	Low-quality	Genome-fragment	23.21	AAI-based (high-confidence)	0	1	Mesyanzhinovviridae	Uroviricota	Lederbergvirus
SRR9670858_k141_24736	Temperate	only	phage	17203	No	NA	18	3	1	Low-quality	Genome-fragment	28.58	AAI-based (high-confidence)	0	1	Straboviridae	Uroviricota	Unassigned
SRR9670858_k141_19287	Lytic	only	phage	3526	No	NA	7	3	0	Low-quality	Genome-fragment	8.53	AAI-based (high-confidence)	0	1	Peduoviridae	Uroviricota	Seongnamvirus
SRR9670858_k141_16385	Temperate	only	phage	4106	No	NA	11	3	0	Low-quality	Genome-fragment	6.68	AAI-based (high-confidence)	0	1	Straboviridae	Uroviricota	Tequatrovirus
SRR9670858_k141_19713	Lytic	only	phage	3427	No	NA	7	2	0	Low-quality	Genome-fragment	7.28	AAI-based (medium-confidence)	0	1	Straboviridae	Uroviricota	Tequatrovirus
SRR9670858_k141_16699	Lytic	overlap	phage	8082	No	NA	11	2	0	Low-quality	Genome-fragment	22.06	AAI-based (medium-confidence)	0	1	Zierdtviridae	Uroviricota	Lambdavirus
SRR9670874_k141_8206	Lytic	overlap	phage	4981	No	NA	7	4	0	Low-quality	Genome-fragment	11.12	AAI-based (high-confidence)	0	1	Unassigned	Uroviricota	Lambdavirus
SRR9670858_k141_5288	Lytic	only	phage	4972	No	NA	7	5	0	Low-quality	Genome-fragment	10.38	AAI-based (high-confidence)	0	1	Peduoviridae	Uroviricota	Unassigned
SRR9670858_k141_16988	Lytic	only	phage	9409	No	NA	14	4	0	Low-quality	Genome-fragment	22.3	AAI-based (medium-confidence)	0	1	Unassigned	Uroviricota	Unassigned
SRR9670858_k141_28172	eukaryotic virus	only	eukaryotic virus	3320	No	NA	7	1	0	Low-quality	Genome-fragment	8.21	AAI-based (high-confidence)	0	1	Herpesviridae	Peploviricota	Varicellovirus
SRR9670858_k141_22732	Temperate	only	phage	17713	No	NA	34	8	1	Low-quality	Genome-fragment	28.85	AAI-based (high-confidence)	0	1	Peduoviridae	Uroviricota	Seongnamvirus
SRR9670858_k141_11104	Lytic	only	phage	6877	No	NA	12	2	0	Low-quality	Genome-fragment	15.89	AAI-based (high-confidence)	0	1	Unassigned	Uroviricota	Lambdavirus
SRR9670858_k141_8325	Temperate	overlap	phage	3081	No	NA	1	1	0	Low-quality	Genome-fragment	7.52	AAI-based (medium-confidence)	0	1	Unassigned	Uroviricota	Lambdavirus
SRR9670855_k141_22009	Lytic	only	phage	8442	No	NA	15	8	0	Low-quality	Genome-fragment	21.13	AAI-based (high-confidence)	0	1	Orlajensenviridae	Unassigned	Vendettavirus
SRR9670855_k141_7660	Temperate	only	phage	7914	No	NA	11	1	0	Low-quality	Genome-fragment	20.52	AAI-based (high-confidence)	0	1	Unassigned	Uroviricota	Unassigned
SRR9670855_k141_17294	Temperate	overlap	phage	27610	No	NA	33	19	1	Medium-quality	Genome-fragment	72.84	AAI-based (high-confidence)	0	1	Casjensviridae	Uroviricota	Timquatrovirus
SRR9670855_k141_22159	Lytic	overlap	phage	33599	Yes	16282	36	16	13	Low-quality	Genome-fragment	39.29	AAI-based (high-confidence)	51.54	1	Unassigned	Unassigned	Phikzvirus
SRR9670874_k141_4347	Lytic	only	phage	5879	No	NA	8	3	0	Low-quality	Genome-fragment	11.25	AAI-based (high-confidence)	0	1	Straboviridae	Uroviricota	Tequatrovirus
SRR9670855_k141_882	Temperate	only	phage	4068	No	NA	12	5	0	Low-quality	Genome-fragment	10.12	AAI-based (high-confidence)	0	1	Unassigned	Uroviricota	Lambdavirus
SRR9670855_k141_10732	Lytic	only	phage	54824	Yes	36760	60	25	13	High-quality	High-quality	92.43	AAI-based (high-confidence)	32.95	1	Drexlerviridae	Uroviricota	Uetakevirus
SRR9670855_k141_13101	Temperate	only	phage	3321	No	NA	10	1	0	Low-quality	Genome-fragment	8.82	AAI-based (high-confidence)	0	1	Unassigned	Uroviricota	Unassigned
SRR9670855_k141_22901	Temperate	only	phage	4207	No	NA	9	4	0	Low-quality	Genome-fragment	6.87	AAI-based (high-confidence)	0	1	Unassigned	Uroviricota	Unassigned
SRR9670855_k141_22986	eukaryotic virus	only	eukaryotic virus	7192	No	NA	12	2	0	Low-quality	Genome-fragment	12.19	AAI-based (high-confidence)	0	1	Baculoviridae	Unassigned	Betabaculovirus
SRR9670855_k141_13573	Lytic	only	phage	5408	No	NA	10	2	0	Low-quality	Genome-fragment	9.66	AAI-based (high-confidence)	0	1	Unassigned	Uroviricota	Unassigned
SRR9670855_k141_6361	Temperate	overlap	phage	39135	No	NA	58	24	0	High-quality	High-quality	100	AAI-based (high-confidence)	0	1	Peduoviridae	Uroviricota	Seongnamvirus
SRR9670855_k141_6401	Temperate	overlap	phage	9031	No	NA	19	4	0	Low-quality	Genome-fragment	22.99	AAI-based (high-confidence)	0	1	Unassigned	Uroviricota	Unassigned
SRR9670855_k141_18647	Lytic	only	phage	27655	No	NA	35	24	1	Medium-quality	Genome-fragment	57.93	AAI-based (high-confidence)	0	1	Peduoviridae	Uroviricota	Seongnamvirus
SRR9670855_k141_11347	Temperate	only	phage	9256	No	NA	16	7	0	Low-quality	Genome-fragment	14.98	AAI-based (high-confidence)	0	1	Unassigned	Uroviricota	Unassigned
SRR9670874_k141_14483	Temperate	overlap	phage	11982	No	NA	19	4	0	Low-quality	Genome-fragment	12.44	AAI-based (medium-confidence)	0	1	Unassigned	Uroviricota	Unassigned
SRR9670855_k141_21243	Temperate	only	phage	58388	Yes	38195	67	28	17	Medium-quality	Genome-fragment	67.6	AAI-based (high-confidence)	34.58	1	Drexlerviridae	Uroviricota	Lambdavirus
SRR9670855_k141_11483	Lytic	overlap	phage	8500	No	NA	10	3	0	Low-quality	Genome-fragment	47.31	AAI-based (high-confidence)	0	1	Casjensviridae	Uroviricota	Unassigned
SRR9670855_k141_21604	Lytic	only	phage	4851	No	NA	9	1	0	Low-quality	Genome-fragment	12.37	AAI-based (high-confidence)	0	1	Unassigned	Uroviricota	Lambdavirus
SRR9670855_k141_2136	Temperate	only	phage	7130	No	NA	11	3	0	Low-quality	Genome-fragment	17.96	AAI-based (high-confidence)	0	1	Unassigned	Uroviricota	Lambdavirus
SRR9670855_k141_12062	Temperate	only	phage	3171	No	NA	8	1	0	Low-quality	Genome-fragment	1.72	HMM-based (lower-bound)	0	1	Unassigned	Unassigned	Unassigned
SRR9670855_k141_23935	Lytic	overlap	phage	8877	No	NA	11	5	0	Low-quality	Genome-fragment	49.41	AAI-based (high-confidence)	0	1	Drexlerviridae	Uroviricota	Webervirus
SRR9670856_k141_1036	Lytic	only	phage	10741	Yes	7209	17	5	3	Low-quality	Genome-fragment	15.42	AAI-based (medium-confidence)	32.88	1	Straboviridae	Uroviricota	Tequatrovirus
SRR9670856_k141_30	Temperate	overlap	phage	3343	No	NA	9	2	0	Low-quality	Genome-fragment	8.2	AAI-based (high-confidence)	0	1	Straboviridae	Uroviricota	Tequatrovirus
SRR9670856_k141_1037	Lytic	only	phage	3532	No	NA	4	3	0	Low-quality	Genome-fragment	7.41	AAI-based (high-confidence)	0	1	Straboviridae	Uroviricota	Tequatrovirus
SRR9670856_k141_3173	Lytic	only	phage	3511	No	NA	5	2	0	Low-quality	Genome-fragment	4.28	HMM-based (lower-bound)	0	1	Mesyanzhinovviridae	Uroviricota	Lambdavirus
SRR9670874_k141_2504	Temperate	only	phage	10488	No	NA	13	2	0	Low-quality	Genome-fragment	20.2	AAI-based (medium-confidence)	0	1	Unassigned	Uroviricota	Uetakevirus
SRR9670856_k141_7346	Temperate	overlap	phage	23067	No	NA	32	13	0	Medium-quality	Genome-fragment	63.28	AAI-based (high-confidence)	0	1	Peduoviridae	Uroviricota	Unassigned
SRR9670856_k141_230	Lytic	only	phage	3120	No	NA	2	2	0	Low-quality	Genome-fragment	6.96	AAI-based (high-confidence)	0	1	Mesyanzhinovviridae	Uroviricota	Unassigned
SRR9670856_k141_8370	Lytic	only	phage	3645	No	NA	6	2	0	Low-quality	Genome-fragment	7.17	AAI-based (medium-confidence)	0	1	Unassigned	Uroviricota	Unassigned
SRR9670856_k141_5315	Temperate	overlap	phage	3469	No	NA	2	2	0	Low-quality	Genome-fragment	8.59	AAI-based (high-confidence)	0	1	Unassigned	Uroviricota	Junavirus
SRR9670856_k141_4551	Temperate	overlap	phage	33016	No	NA	49	26	1	Medium-quality	Genome-fragment	70.38	AAI-based (high-confidence)	0	1	Herelleviridae	Uroviricota	Phifelvirus
SRR9670856_k141_2268	Lytic	only	phage	6312	No	NA	8	2	0	Low-quality	Genome-fragment	13.51	AAI-based (high-confidence)	0	1	Ackermannviridae	Uroviricota	Unassigned
SRR9670856_k141_5388	Temperate	overlap	phage	17495	No	NA	28	21	0	Low-quality	Genome-fragment	38.13	AAI-based (medium-confidence)	0	1	Unassigned	Uroviricota	Lambdavirus
SRR9670856_k141_4564	Temperate	overlap	phage	8081	No	NA	9	2	0	Low-quality	Genome-fragment	21.88	AAI-based (high-confidence)	0	1	Unassigned	Uroviricota	Lambdavirus
SRR9670856_k141_8515	Temperate	overlap	phage	7410	No	NA	12	3	0	Low-quality	Genome-fragment	17.85	AAI-based (high-confidence)	0	1	Unassigned	Uroviricota	Unassigned
SRR9670856_k141_7674	Temperate	overlap	phage	45240	Yes	35438	64	23	5	Complete	High-quality	100	Provirus (high-confidence)	21.67	1	Vilmaviridae	Uroviricota	Timquatrovirus
SRR9670874_k141_2534	Temperate	only	phage	8803	No	NA	15	9	0	Low-quality	Genome-fragment	23.06	AAI-based (high-confidence)	0	1	Autographiviridae	Uroviricota	Drulisvirus
SRR9670856_k141_2341	Temperate	overlap	phage	3683	Yes	2837	3	2	1	Low-quality	Genome-fragment	6.2	AAI-based (medium-confidence)	22.97	1	Straboviridae	Uroviricota	Lambdavirus
SRR9670856_k141_1261	Temperate	only	phage	3838	No	NA	5	1	0	Low-quality	Genome-fragment	3.83	AAI-based (medium-confidence)	0	1	Unassigned	Unassigned	Unassigned
SRR9670856_k141_2477	Temperate	only	phage	41611	No	NA	46	24	1	Medium-quality	Genome-fragment	88.71	AAI-based (high-confidence)	0	1	Casjensviridae	Uroviricota	Lambdavirus
SRR9670856_k141_7721	Temperate	overlap	phage	36721	No	NA	64	23	0	Complete	High-quality	100	ITR (high-confidence)	0	1	Peduoviridae	Uroviricota	Fromanvirus
SRR9670856_k141_3800	Lytic	overlap	phage	4989	No	NA	8	1	0	Low-quality	Genome-fragment	7.52	HMM-based (lower-bound)	0	1	Peduoviridae	Uroviricota	Seongnamvirus
SRR9670856_k141_6775	Temperate	only	phage	14570	No	NA	18	10	2	Low-quality	Genome-fragment	33.72	AAI-based (medium-confidence)	0	1	Ackermannviridae	Uroviricota	Unassigned
SRR9670856_k141_817	Temperate	only	phage	5040	No	NA	12	9	0	Low-quality	Genome-fragment	8.9	AAI-based (high-confidence)	0	1	Unassigned	Uroviricota	Lambdavirus
SRR9670856_k141_5644	Lytic	overlap	phage	13079	No	NA	21	1	0	High-quality	High-quality	98.32	AAI-based (high-confidence)	0	1	Unassigned	Unassigned	Lambdavirus
SRR9670856_k141_1409	Temperate	only	phage	60101	Yes	38724	80	30	16	Complete	High-quality	100	Provirus (high-confidence)	35.57	1	Kyanoviridae	Uroviricota	Neptunevirus
SRR9670856_k141_8825	Lytic	overlap	phage	4182	No	NA	11	3	0	Low-quality	Genome-fragment	10.17	AAI-based (high-confidence)	0	1	Unassigned	Uroviricota	Junavirus
SRR9670874_k141_14615	Lytic	only	phage	3669	No	NA	7	4	0	Low-quality	Genome-fragment	9.28	AAI-based (high-confidence)	0	1	Peduoviridae	Uroviricota	Uetakevirus
SRR9670856_k141_8864	Temperate	overlap	phage	3412	No	NA	6	3	0	Low-quality	Genome-fragment	8.41	AAI-based (high-confidence)	0	1	Straboviridae	Uroviricota	Tequatrovirus
SRR9670856_k141_5800	Temperate	only	phage	4841	No	NA	8	3	0	Low-quality	Genome-fragment	10.46	AAI-based (high-confidence)	0	1	Casjensviridae	Uroviricota	Unassigned
SRR9670856_k141_2820	Temperate	overlap	phage	11096	No	NA	15	13	0	Low-quality	Genome-fragment	23.99	AAI-based (medium-confidence)	0	1	Straboviridae	Uroviricota	Unassigned
SRR9670856_k141_2933	Temperate	overlap	phage	12735	No	NA	20	3	0	Low-quality	Genome-fragment	26.23	AAI-based (medium-confidence)	0	1	Unassigned	Uroviricota	Lambdavirus
SRR9670856_k141_9665	Temperate	overlap	phage	55637	Yes	36405	83	35	9	Medium-quality	Genome-fragment	67.79	AAI-based (high-confidence)	34.57	1	Drexlerviridae	Uroviricota	Lederbergvirus
SRR9670856_k141_2982	Temperate	overlap	phage	3770	No	NA	8	4	0	Low-quality	Genome-fragment	11.26	AAI-based (high-confidence)	0	1	Peduoviridae	Uroviricota	Seongnamvirus
SRR9670856_k141_7935	Temperate	overlap	phage	18408	No	NA	31	7	0	Low-quality	Genome-fragment	46.82	AAI-based (high-confidence)	0	1	Casjensviridae	Uroviricota	Unassigned
SRR9670856_k141_1621	Lytic	only	phage	13307	No	NA	14	3	0	Low-quality	Genome-fragment	33.33	AAI-based (high-confidence)	0	1	Peduoviridae	Uroviricota	Unassigned
SRR9670856_k141_4923	Temperate	overlap	phage	18315	No	NA	21	14	0	Low-quality	Genome-fragment	36.88	AAI-based (high-confidence)	0	1	Drexlerviridae	Uroviricota	Lambdavirus
SRR9670856_k141_1775	eukaryotic virus	overlap	eukaryotic virus	50274	No	NA	72	25	3	Complete	High-quality	100	DTR (high-confidence)	0	1	Poxviridae	Nucleocytoviricota	Betaentomopoxvirus
SRR9670874_k141_821	Temperate	only	phage	44756	No	NA	72	44	0	High-quality	High-quality	97.55	AAI-based (high-confidence)	0	1	Peduoviridae	Uroviricota	Lederbergvirus
SRR9670856_k141_6130	Temperate	only	phage	4043	No	NA	5	2	0	Low-quality	Genome-fragment	8.8	AAI-based (medium-confidence)	0	1	Mesyanzhinovviridae	Uroviricota	Unassigned
SRR9670922_k141_13682	eukaryotic virus	only	eukaryotic virus	3208	No	NA	10	6	0	Low-quality	Genome-fragment	6.61	AAI-based (medium-confidence)	0	1	Adenoviridae	Preplasmiviricota	Mastadenovirus
SRR9670922_k141_20459	Temperate	only	phage	3619	No	NA	4	3	0	Low-quality	Genome-fragment	4.02	AAI-based (high-confidence)	0	1	Drexlerviridae	Uroviricota	Unassigned
SRR9670922_k141_27333	Temperate	overlap	phage	8024	No	NA	7	3	0	Low-quality	Genome-fragment	17.07	AAI-based (high-confidence)	0	1	Ackermannviridae	Uroviricota	Pankowvirus
SRR9670922_k141_27435	Temperate	only	phage	6484	No	NA	13	2	0	Low-quality	Genome-fragment	2.96	HMM-based (lower-bound)	0	1	Unassigned	Uroviricota	Unassigned
SRR9670922_k141_10362	Temperate	only	phage	13126	No	NA	19	1	0	Low-quality	Genome-fragment	8.83	HMM-based (lower-bound)	0	1	Unassigned	Uroviricota	Unassigned
SRR9670922_k141_13801	Temperate	only	phage	9433	No	NA	17	6	0	Low-quality	Genome-fragment	22.89	AAI-based (high-confidence)	0	1	Unassigned	Uroviricota	Uetakevirus
SRR9670922_k141_30766	Lytic	overlap	phage	4801	No	NA	7	4	0	Low-quality	Genome-fragment	9.96	AAI-based (medium-confidence)	0	1	Unassigned	Uroviricota	Unassigned
SRR9670922_k141_20672	Lytic	only	phage	7656	No	NA	12	10	0	Low-quality	Genome-fragment	14.23	AAI-based (high-confidence)	0	1	Peduoviridae	Uroviricota	Unassigned
SRR9670922_k141_27511	Temperate	only	phage	3539	No	NA	6	1	0	Low-quality	Genome-fragment	6.77	AAI-based (high-confidence)	0	1	Unassigned	Uroviricota	Unassigned
SRR9670874_k141_965	Lytic	only	phage	3485	No	NA	6	1	0	Low-quality	Genome-fragment	4.16	AAI-based (medium-confidence)	0	1	Unassigned	Unassigned	Unassigned
SRR9670922_k141_30861	Lytic	only	phage	3947	No	NA	7	3	0	Low-quality	Genome-fragment	8.08	AAI-based (high-confidence)	0	1	Potyviridae	Pisuviricota	Potyvirus
SRR9670922_k141_10485	Temperate	overlap	phage	41584	No	NA	52	16	2	High-quality	High-quality	100	AAI-based (high-confidence)	0	1	Casjensviridae	Uroviricota	Unassigned
SRR9670922_k141_10548	Temperate	only	phage	14754	No	NA	21	16	0	Low-quality	Genome-fragment	25.11	AAI-based (high-confidence)	0	1	Peduoviridae	Uroviricota	Lederbergvirus
SRR9670922_k141_3857	Temperate	overlap	phage	45292	Yes	37808	63	17	6	High-quality	High-quality	91.56	AAI-based (high-confidence)	16.52	1	Unassigned	Uroviricota	Unassigned
SRR9670922_k141_20827	eukaryotic virus	only	eukaryotic virus	5749	No	NA	6	1	0	Low-quality	Genome-fragment	9.01	HMM-based (lower-bound)	0	1	Herpesviridae	Peploviricota	Varicellovirus
SRR9670922_k141_14061	Temperate	overlap	phage	14025	No	NA	20	4	1	Low-quality	Genome-fragment	31.33	AAI-based (medium-confidence)	0	1	Unassigned	Uroviricota	Unassigned
SRR9670922_k141_14105	Temperate	only	phage	15851	No	NA	26	8	0	Low-quality	Genome-fragment	32.1	AAI-based (high-confidence)	0	1	Unassigned	Uroviricota	Unassigned
SRR9670922_k141_3931	Temperate	only	phage	17069	No	NA	23	13	0	Low-quality	Genome-fragment	49.04	AAI-based (high-confidence)	0	1	Peduoviridae	Uroviricota	Felsduovirus
SRR9670922_k141_10627	Lytic	overlap	phage	4987	No	NA	5	5	0	Low-quality	Genome-fragment	14.68	AAI-based (high-confidence)	0	1	Peduoviridae	Uroviricota	Eganvirus
SRR9670922_k141_27647	Temperate	overlap	phage	18265	No	NA	24	13	0	Medium-quality	Genome-fragment	50.35	AAI-based (high-confidence)	0	1	Unassigned	Uroviricota	Vedamuthuvirus
SRR9670874_k141_16719	Temperate	overlap	phage	50219	Yes	43928	70	38	6	High-quality	High-quality	100	AAI-based (high-confidence)	12.53	1	Peduoviridae	Uroviricota	Lambdavirus
SRR9670878_k141_19328	Temperate	only	phage	7448	No	NA	10	7	0	Low-quality	Genome-fragment	43.83	AAI-based (high-confidence)	0	1	Orlajensenviridae	Unassigned	Laroyevirus
SRR9670922_k141_27650	Temperate	only	phage	3140	No	NA	6	5	0	Low-quality	Genome-fragment	9.38	AAI-based (high-confidence)	0	1	Peduoviridae	Uroviricota	Felsduovirus
SRR9670922_k141_10644	Lytic	only	phage	8637	No	NA	11	10	0	Low-quality	Genome-fragment	24.42	AAI-based (high-confidence)	0	1	Peduoviridae	Uroviricota	Peduovirus
SRR9670922_k141_17527	Temperate	only	phage	19174	Yes	13392	19	12	4	Low-quality	Genome-fragment	32.87	AAI-based (high-confidence)	30.16	1	Drexlerviridae	Uroviricota	Dhillonvirus
SRR9670922_k141_587	Temperate	only	phage	8037	No	NA	6	2	0	Low-quality	Genome-fragment	19.14	AAI-based (medium-confidence)	0	1	Unassigned	Uroviricota	Unassigned
SRR9670922_k141_4123	Temperate	overlap	phage	38929	No	NA	36	4	0	Medium-quality	Genome-fragment	61.56	AAI-based (high-confidence)	0	1	Unassigned	Uroviricota	Unassigned
SRR9670922_k141_31097	Temperate	overlap	phage	43987	No	NA	50	19	2	High-quality	High-quality	100	AAI-based (high-confidence)	0	1	Casjensviridae	Uroviricota	Unassigned
SRR9670922_k141_14377	Lytic	overlap	phage	17137	No	NA	29	17	0	Medium-quality	Genome-fragment	50.19	AAI-based (high-confidence)	0	1	Unassigned	Uroviricota	Oslovirus
SRR9670922_k141_7263	Temperate	only	phage	25378	No	NA	42	28	0	Medium-quality	Genome-fragment	66.99	AAI-based (high-confidence)	0	1	Peduoviridae	Uroviricota	Punavirus
SRR9670922_k141_14510	Lytic	overlap	phage	17271	No	NA	28	9	0	Low-quality	Genome-fragment	38.98	AAI-based (high-confidence)	0	1	Unassigned	Uroviricota	Unassigned
SRR9670922_k141_7299	Temperate	only	phage	8038	No	NA	12	7	0	Low-quality	Genome-fragment	20.17	AAI-based (high-confidence)	0	1	Unassigned	Uroviricota	Unassigned
SRR9670874_k141_16794	Lytic	overlap	phage	8031	No	NA	8	3	0	Low-quality	Genome-fragment	19.13	AAI-based (medium-confidence)	0	1	Peduoviridae	Uroviricota	Felsduovirus
SRR9670922_k141_927	Temperate	only	phage	32214	Yes	27186	51	30	3	Medium-quality	Genome-fragment	74.35	AAI-based (high-confidence)	15.61	1	Herelleviridae	Uroviricota	Vedamuthuvirus
SRR9670922_k141_4366	Temperate	only	phage	30082	No	NA	49	28	0	Medium-quality	Genome-fragment	56.86	AAI-based (high-confidence)	0	1	Peduoviridae	Uroviricota	Lambdavirus
SRR9670922_k141_11099	Temperate	only	phage	9901	No	NA	18	10	0	Low-quality	Genome-fragment	21.4	AAI-based (high-confidence)	0	1	Drexlerviridae	Uroviricota	Lederbergvirus
SRR9670922_k141_11221	eukaryotic virus	only	eukaryotic virus	3558	No	NA	7	1	0	Low-quality	Genome-fragment	7.91	AAI-based (high-confidence)	0	1	Mimiviridae	Nucleocytoviricota	Mimivirus
SRR9670922_k141_11229	Temperate	only	phage	9455	No	NA	10	8	0	Low-quality	Genome-fragment	27.16	AAI-based (high-confidence)	0	1	Peduoviridae	Uroviricota	Peduovirus
SRR9670922_k141_11239	Lytic	overlap	phage	3066	No	NA	4	1	0	Low-quality	Genome-fragment	5.44	AAI-based (high-confidence)	0	1	Peduoviridae	Uroviricota	Punavirus
SRR9670922_k141_21383	Temperate	only	phage	4104	No	NA	5	3	0	Low-quality	Genome-fragment	11.26	AAI-based (high-confidence)	0	1	Peduoviridae	Uroviricota	Unassigned
SRR9670922_k141_11273	Lytic	only	phage	3088	No	NA	6	1	0	Low-quality	Genome-fragment	6.16	AAI-based (high-confidence)	0	1	Unassigned	Uroviricota	Unassigned
SRR9670922_k141_14923	Temperate	only	phage	3538	No	NA	5	5	0	Low-quality	Genome-fragment	8.3	AAI-based (high-confidence)	0	1	Ackermannviridae	Uroviricota	Taipeivirus
SRR9670922_k141_24756	Temperate	overlap	phage	3814	No	NA	6	3	0	Low-quality	Genome-fragment	7.71	AAI-based (medium-confidence)	0	1	Peduoviridae	Uroviricota	Unassigned
SRR9670874_k141_11087	Lytic	overlap	phage	25424	No	NA	23	10	0	Low-quality	Genome-fragment	40.43	AAI-based (high-confidence)	0	1	Zierdtviridae	Uroviricota	Unassigned
SRR9670922_k141_7522	Temperate	only	phage	8335	No	NA	14	2	0	Medium-quality	Genome-fragment	55.1	AAI-based (high-confidence)	0	1	Unassigned	Unassigned	Lambdavirus
SRR9670922_k141_21472	Lytic	only	phage	10156	No	NA	10	7	1	Low-quality	Genome-fragment	28.2	AAI-based (high-confidence)	0	1	Peduoviridae	Uroviricota	Peduovirus
SRR9670922_k141_15034	Temperate	overlap	phage	8289	No	NA	12	10	0	Low-quality	Genome-fragment	16.77	AAI-based (high-confidence)	0	1	Unassigned	Uroviricota	Unassigned
SRR9670922_k141_21490	Temperate	only	phage	11590	No	NA	17	3	2	Medium-quality	Genome-fragment	79.51	AAI-based (high-confidence)	0	1	Unassigned	Unassigned	Unassigned
SRR9670922_k141_28204	Temperate	only	phage	27282	Yes	21845	57	9	4	Low-quality	Genome-fragment	34.99	AAI-based (high-confidence)	19.93	1	Mesyanzhinovviridae	Uroviricota	Unassigned
SRR9670922_k141_24837	Temperate	only	phage	5072	No	NA	11	1	0	Low-quality	Genome-fragment	3.41	HMM-based (lower-bound)	0	1	Autographiviridae	Uroviricota	Pifdecavirus
SRR9670922_k141_31547	Lytic	only	phage	4364	Yes	3025	6	2	1	Low-quality	Genome-fragment	6.22	HMM-based (lower-bound)	30.68	1	Unassigned	Unassigned	Punavirus
SRR9670922_k141_28614	Temperate	only	phage	4215	No	NA	7	4	0	Low-quality	Genome-fragment	12.61	AAI-based (high-confidence)	0	1	Peduoviridae	Uroviricota	Felsduovirus
SRR9670922_k141_25120	Lytic	only	phage	3935	No	NA	6	3	0	Low-quality	Genome-fragment	8.8	AAI-based (high-confidence)	0	1	Peduoviridae	Uroviricota	Unassigned
SRR9670922_k141_18404	Temperate	only	phage	16343	No	NA	19	6	1	Low-quality	Genome-fragment	33.37	AAI-based (high-confidence)	0	1	Casjensviridae	Uroviricota	Unassigned
SRR9670874_k141_15097	Lytic	only	phage	4966	No	NA	7	1	0	Low-quality	Genome-fragment	11.39	AAI-based (high-confidence)	0	1	Herelleviridae	Uroviricota	Schiekvirus
SRR9670922_k141_25150	Temperate	overlap	phage	4116	No	NA	2	2	0	Low-quality	Genome-fragment	11.39	AAI-based (high-confidence)	0	1	Schitoviridae	Uroviricota	Unassigned
SRR9670922_k141_25187	Lytic	only	phage	5668	No	NA	8	1	0	Low-quality	Genome-fragment	3.81	HMM-based (lower-bound)	0	1	Unassigned	Unassigned	Unassigned
SRR9670922_k141_15491	Temperate	only	phage	3966	No	NA	9	9	0	Low-quality	Genome-fragment	11.22	AAI-based (high-confidence)	0	1	Peduoviridae	Uroviricota	Felsduovirus
SRR9670922_k141_11681	Temperate	overlap	phage	24494	No	NA	31	7	3	Low-quality	Genome-fragment	40.69	AAI-based (medium-confidence)	0	1	Straboviridae	Uroviricota	Unassigned
SRR9670922_k141_18564	Temperate	only	phage	17752	No	NA	23	12	0	Medium-quality	Genome-fragment	52.37	AAI-based (high-confidence)	0	1	Peduoviridae	Uroviricota	Felsduovirus
SRR9670922_k141_21794	Lytic	overlap	phage	5848	No	NA	9	3	0	Low-quality	Genome-fragment	15.36	AAI-based (high-confidence)	0	1	Peduoviridae	Uroviricota	Vedamuthuvirus
SRR9670922_k141_11769	Temperate	overlap	phage	55461	Yes	31837	67	27	14	Medium-quality	Genome-fragment	83.33	AAI-based (high-confidence)	42.6	1	Peduoviridae	Uroviricota	Oslovirus
SRR9670922_k141_18651	Temperate	overlap	phage	50537	Yes	42394	75	21	6	Medium-quality	Genome-fragment	85.48	AAI-based (high-confidence)	16.11	1	Unassigned	Unassigned	Unassigned
SRR9670922_k141_25393	Lytic	only	phage	3607	No	NA	6	2	0	Low-quality	Genome-fragment	10.61	AAI-based (medium-confidence)	0	1	Unassigned	Uroviricota	Unassigned
SRR9670922_k141_11956	Temperate	only	phage	3907	No	NA	4	2	0	Low-quality	Genome-fragment	12.12	AAI-based (high-confidence)	0	1	Peduoviridae	Uroviricota	Eganvirus
SRR9670874_k141_3192	Temperate	overlap	phage	5729	No	NA	11	1	0	Low-quality	Genome-fragment	6.44	AAI-based (medium-confidence)	0	1	Unassigned	Uroviricota	Unassigned
SRR9670922_k141_8169	Temperate	overlap	phage	5752	No	NA	11	3	0	Low-quality	Genome-fragment	12.43	AAI-based (high-confidence)	0	1	Straboviridae	Uroviricota	Tequatrovirus
SRR9670922_k141_5698	Lytic	only	phage	5803	No	NA	8	1	0	Low-quality	Genome-fragment	7.3	HMM-based (lower-bound)	0	1	Unassigned	Uroviricota	Unassigned
SRR9670922_k141_5779	Temperate	overlap	phage	12435	No	NA	16	1	0	Low-quality	Genome-fragment	19.67	AAI-based (high-confidence)	0	1	Unassigned	Uroviricota	Unassigned
SRR9670922_k141_29504	Temperate	overlap	phage	11387	No	NA	25	11	0	Low-quality	Genome-fragment	31.37	AAI-based (high-confidence)	0	1	Unassigned	Uroviricota	Vedamuthuvirus
SRR9670922_k141_2707	Temperate	only	phage	4964	No	NA	4	4	0	Low-quality	Genome-fragment	14.29	AAI-based (high-confidence)	0	1	Peduoviridae	Uroviricota	Eganvirus
SRR9670922_k141_32707	Temperate	only	phage	19166	No	NA	22	1	0	Low-quality	Genome-fragment	12.89	HMM-based (lower-bound)	0	1	Unassigned	Uroviricota	Lederbergvirus
SRR9670922_k141_29543	Temperate	only	phage	46148	Yes	26391	62	24	20	Medium-quality	Genome-fragment	52.31	AAI-based (high-confidence)	42.81	1	Peduoviridae	Uroviricota	Lambdavirus
SRR9670922_k141_22666	Temperate	only	phage	9739	No	NA	17	4	0	Low-quality	Genome-fragment	28.69	AAI-based (high-confidence)	0	1	Peduoviridae	Uroviricota	Peduovirus
SRR9670922_k141_22791	Lytic	only	phage	3076	No	NA	5	3	0	Low-quality	Genome-fragment	6.63	AAI-based (medium-confidence)	0	1	Unassigned	Uroviricota	Unassigned
SRR9670922_k141_6587	Temperate	overlap	phage	3566	Yes	3143	8	3	1	Low-quality	Genome-fragment	9.66	AAI-based (high-confidence)	11.86	1	Peduoviridae	Uroviricota	Peduovirus
SRR9670874_k141_17004	Temperate	overlap	phage	8514	No	NA	8	4	0	Low-quality	Genome-fragment	9.17	AAI-based (medium-confidence)	0	1	Unassigned	Uroviricota	Unassigned
SRR9670922_k141_8860	Temperate	only	phage	10948	Yes	5478	5	3	1	Low-quality	Genome-fragment	2.45	HMM-based (lower-bound)	49.96	1	Unassigned	Uroviricota	Unassigned
SRR9670922_k141_3174	Temperate	only	phage	3617	No	NA	7	3	0	Low-quality	Genome-fragment	5.49	HMM-based (lower-bound)	0	1	Unassigned	Uroviricota	Unassigned
SRR9670922_k141_32946	Temperate	overlap	phage	9149	No	NA	13	5	0	Low-quality	Genome-fragment	18.49	AAI-based (high-confidence)	0	1	Unassigned	Uroviricota	Unassigned
SRR9670922_k141_32951	Temperate	overlap	phage	9605	No	NA	4	3	0	Low-quality	Genome-fragment	21.68	AAI-based (medium-confidence)	0	1	Peduoviridae	Uroviricota	Seongnamvirus
SRR9670922_k141_22993	Lytic	overlap	phage	5597	No	NA	9	2	0	Low-quality	Genome-fragment	13.77	AAI-based (high-confidence)	0	1	Schitoviridae	Uroviricota	Gamaleyavirus
SRR9670922_k141_30092	Temperate	only	phage	5143	No	NA	1	1	0	Low-quality	Genome-fragment	8.35	HMM-based (lower-bound)	0	1	Straboviridae	Uroviricota	Dhakavirus
SRR9670922_k141_33102	Lytic	overlap	phage	13907	No	NA	22	12	0	Low-quality	Genome-fragment	36.99	AAI-based (medium-confidence)	0	1	Unassigned	Uroviricota	Muvirus
SRR9670922_k141_33121	Temperate	only	phage	3296	No	NA	7	4	0	Low-quality	Genome-fragment	8.2	AAI-based (high-confidence)	0	1	Unassigned	Uroviricota	Unassigned
SRR9670922_k141_9305	Lytic	only	phage	5765	No	NA	10	10	0	Low-quality	Genome-fragment	11.89	AAI-based (high-confidence)	0	1	Unassigned	Uroviricota	Fromanvirus
SRR9670922_k141_26771	Lytic	overlap	phage	17603	No	NA	22	13	0	Medium-quality	Genome-fragment	52.28	AAI-based (high-confidence)	0	1	Unassigned	Uroviricota	Lambdavirus
SRR9670874_k141_15314	Temperate	overlap	phage	12046	No	NA	16	4	2	Low-quality	Genome-fragment	13.8	AAI-based (medium-confidence)	0	1	Unassigned	Uroviricota	Unassigned
SRR9670922_k141_16755	eukaryotic virus	only	eukaryotic virus	24360	No	NA	34	15	1	Medium-quality	Genome-fragment	51.21	AAI-based (high-confidence)	0	1	Baculoviridae	Unassigned	Betabaculovirus
SRR9670922_k141_30247	Temperate	only	phage	4422	Yes	2383	8	3	2	Low-quality	Genome-fragment	7.57	AAI-based (medium-confidence)	46.11	1	Peduoviridae	Uroviricota	Peduovirus
SRR9670922_k141_9541	Lytic	only	phage	21108	No	NA	26	2	1	Low-quality	Genome-fragment	11.94	HMM-based (lower-bound)	0	1	Unassigned	Unassigned	Unassigned
SRR9670922_k141_20245	Lytic	only	phage	3728	No	NA	5	1	0	Low-quality	Genome-fragment	6.28	AAI-based (medium-confidence)	0	1	Ackermannviridae	Uroviricota	Kuttervirus
SRR9670922_k141_33934	Temperate	only	phage	5967	No	NA	8	1	0	Low-quality	Genome-fragment	15.82	HMM-based (lower-bound)	0	1	Unassigned	Uroviricota	Unassigned
SRR9670922_k141_33938	Temperate	only	phage	7128	Yes	6131	9	8	1	Low-quality	Genome-fragment	14.78	AAI-based (high-confidence)	13.99	1	Unassigned	Uroviricota	Unassigned
SRR9670922_k141_23670	Temperate	overlap	phage	9465	No	NA	14	9	0	Low-quality	Genome-fragment	26.09	AAI-based (medium-confidence)	0	1	Peduoviridae	Uroviricota	Unassigned
SRR9670922_k141_23685	Temperate	overlap	phage	3668	No	NA	4	4	0	Low-quality	Genome-fragment	7.42	AAI-based (high-confidence)	0	1	Peduoviridae	Uroviricota	Seongnamvirus
SRR9670913_k141_9311	Temperate	only	phage	4601	No	NA	10	2	0	Low-quality	Genome-fragment	4.57	HMM-based (lower-bound)	0	1	Unassigned	Uroviricota	Unassigned
SRR9670913_k141_6235	Temperate	only	phage	51172	No	NA	50	19	6	High-quality	High-quality	100	AAI-based (high-confidence)	0	1	Casjensviridae	Uroviricota	Fletchervirus
SRR9670874_k141_7102	Temperate	only	phage	57337	Yes	37121	72	18	8	High-quality	High-quality	91.44	AAI-based (medium-confidence)	35.26	1	Vilmaviridae	Uroviricota	Fromanvirus
SRR9670913_k141_6240	Lytic	overlap	phage	4840	No	NA	11	7	0	Low-quality	Genome-fragment	10.26	AAI-based (high-confidence)	0	1	Unassigned	Uroviricota	Lederbergvirus
SRR9670913_k141_3238	Temperate	only	phage	3723	No	NA	5	1	0	Low-quality	Genome-fragment	6.36	AAI-based (medium-confidence)	0	1	Alloherpesviridae	Peploviricota	Cyprinivirus
SRR9670913_k141_1760	Temperate	overlap	phage	4044	No	NA	4	4	0	Low-quality	Genome-fragment	10.52	AAI-based (high-confidence)	0	1	Unassigned	Uroviricota	Unassigned
SRR9670913_k141_4823	Lytic	overlap	phage	4278	No	NA	9	8	0	Low-quality	Genome-fragment	11.21	AAI-based (medium-confidence)	0	1	Straboviridae	Uroviricota	Tequatrovirus
SRR9670913_k141_352	Lytic	overlap	phage	4708	No	NA	8	7	0	Low-quality	Genome-fragment	9.81	AAI-based (high-confidence)	0	1	Unassigned	Uroviricota	Timquatrovirus
SRR9670913_k141_3457	Temperate	only	phage	4677	No	NA	10	1	0	Low-quality	Genome-fragment	11.13	HMM-based (lower-bound)	0	1	Straboviridae	Uroviricota	Tequatrovirus
SRR9670913_k141_470	Temperate	overlap	phage	5634	No	NA	16	1	0	Low-quality	Genome-fragment	12.01	AAI-based (high-confidence)	0	1	Unassigned	Uroviricota	Unassigned
SRR9670913_k141_3510	eukaryotic virus	only	eukaryotic virus	14422	No	NA	21	18	0	Low-quality	Genome-fragment	32.3	AAI-based (medium-confidence)	0	1	Phycodnaviridae	Nucleocytoviricota	Chlorovirus
SRR9670913_k141_12665	Temperate	only	phage	9776	No	NA	11	10	0	Low-quality	Genome-fragment	30.54	AAI-based (high-confidence)	0	1	Peduoviridae	Uroviricota	Peduovirus
SRR9670913_k141_6562	Temperate	overlap	phage	57978	Yes	53908	99	22	2	Medium-quality	Genome-fragment	86.46	AAI-based (high-confidence)	7.02	1	Straboviridae	Uroviricota	Karamvirus
SRR9670874_k141_17047	Lytic	only	phage	3330	No	NA	5	1	0	Low-quality	Genome-fragment	3.48	AAI-based (medium-confidence)	0	1	Straboviridae	Uroviricota	Moonvirus
SRR9670913_k141_9853	Temperate	only	phage	38323	No	NA	55	27	2	High-quality	High-quality	99.51	AAI-based (high-confidence)	0	1	Unassigned	Uroviricota	Unassigned
SRR9670913_k141_14167	Temperate	only	phage	5456	No	NA	9	8	0	Low-quality	Genome-fragment	12.72	AAI-based (high-confidence)	0	1	Unassigned	Uroviricota	Moineauvirus
SRR9670913_k141_11131	Lytic	only	phage	3437	No	NA	7	3	0	Low-quality	Genome-fragment	2.51	HMM-based (lower-bound)	0	1	Unassigned	Uroviricota	Jedunavirus
SRR9670913_k141_5049	Temperate	overlap	phage	4049	No	NA	5	3	0	Low-quality	Genome-fragment	9.46	AAI-based (high-confidence)	0	1	Unassigned	Uroviricota	Unassigned
SRR9670913_k141_14281	eukaryotic virus	overlap	eukaryotic virus	4018	No	NA	4	1	0	Low-quality	Genome-fragment	7.54	AAI-based (high-confidence)	0	1	Papillomaviridae	Cossaviricota	Taupapillomavirus
SRR9670913_k141_14297	Temperate	only	phage	3117	No	NA	4	1	0	Low-quality	Genome-fragment	4.12	HMM-based (lower-bound)	0	1	Unassigned	Unassigned	Unassigned
SRR9670913_k141_12874	Lytic	overlap	phage	5577	No	NA	15	3	0	Low-quality	Genome-fragment	11.74	AAI-based (high-confidence)	0	1	Peduoviridae	Uroviricota	Seongnamvirus
SRR9670913_k141_14342	Temperate	overlap	phage	10127	No	NA	21	5	0	Low-quality	Genome-fragment	24.74	AAI-based (high-confidence)	0	1	Casjensviridae	Uroviricota	Phifelvirus
SRR9670913_k141_5120	eukaryotic virus	only	eukaryotic virus	16993	No	NA	25	9	0	Low-quality	Genome-fragment	37.29	AAI-based (medium-confidence)	0	1	Poxviridae	Nucleocytoviricota	Betaentomopoxvirus
SRR9670913_k141_14423	Temperate	overlap	phage	18971	No	NA	31	8	0	Medium-quality	Genome-fragment	53.04	AAI-based (medium-confidence)	0	1	Unassigned	Uroviricota	Unassigned
SRR9670874_k141_17133	Lytic	overlap	phage	8863	No	NA	11	3	0	Low-quality	Genome-fragment	10.15	AAI-based (medium-confidence)	0	1	Unassigned	Uroviricota	Unassigned
SRR9670913_k141_774	Temperate	overlap	phage	5981	No	NA	15	5	0	Low-quality	Genome-fragment	7.72	HMM-based (lower-bound)	0	1	Unassigned	Uroviricota	Unassigned
SRR9670913_k141_3783	Lytic	only	phage	5273	No	NA	7	6	0	Low-quality	Genome-fragment	5.94	HMM-based (lower-bound)	0	1	Unassigned	Uroviricota	Lambdavirus
SRR9670913_k141_11354	Lytic	overlap	phage	4375	No	NA	7	1	0	Low-quality	Genome-fragment	9.6	AAI-based (medium-confidence)	0	1	Unassigned	Uroviricota	Unassigned
SRR9670913_k141_6756	Temperate	only	phage	8967	No	NA	10	2	1	Low-quality	Genome-fragment	6.24	HMM-based (lower-bound)	0	1	Unassigned	Unassigned	Mooglevirus
SRR9670913_k141_5281	Temperate	only	phage	6308	No	NA	7	7	0	Low-quality	Genome-fragment	19	AAI-based (high-confidence)	0	1	Straboviridae	Uroviricota	Tequatrovirus
SRR9670913_k141_2293	Temperate	overlap	phage	5374	No	NA	7	5	0	Low-quality	Genome-fragment	11.44	AAI-based (high-confidence)	0	1	Drexlerviridae	Uroviricota	Unassigned
SRR9670913_k141_5394	Lytic	only	phage	6457	No	NA	6	1	0	Low-quality	Genome-fragment	22.12	HMM-based (lower-bound)	0	1	Straboviridae	Uroviricota	Tequatrovirus
SRR9670913_k141_11605	Lytic	only	phage	3673	No	NA	9	2	0	Low-quality	Genome-fragment	8.48	AAI-based (high-confidence)	0	1	Unassigned	Uroviricota	Lambdavirus
SRR9670913_k141_8359	Lytic	only	phage	9875	No	NA	7	5	0	Low-quality	Genome-fragment	24.57	AAI-based (high-confidence)	0	1	Unassigned	Uroviricota	Unassigned
SRR9670913_k141_11645	Temperate	only	phage	5057	No	NA	10	1	0	Low-quality	Genome-fragment	3.56	HMM-based (lower-bound)	0	1	Demerecviridae	Uroviricota	Cetovirus
SRR9670874_k141_9608	Lytic	overlap	phage	5177	No	NA	5	2	0	Low-quality	Genome-fragment	14.4	AAI-based (high-confidence)	0	1	Unassigned	Uroviricota	Unassigned
SRR9670878_k141_10665	Temperate	overlap	phage	5077	No	NA	13	4	0	Low-quality	Genome-fragment	9.8	AAI-based (high-confidence)	0	1	Unassigned	Uroviricota	Unassigned
SRR9670913_k141_5439	Lytic	overlap	phage	4397	No	NA	7	6	0	Low-quality	Genome-fragment	10.44	AAI-based (high-confidence)	0	1	Straboviridae	Uroviricota	Tequatrovirus
SRR9670913_k141_14655	Lytic	only	phage	10679	No	NA	10	6	1	Low-quality	Genome-fragment	21.92	AAI-based (high-confidence)	0	1	Casjensviridae	Uroviricota	Unassigned
SRR9670913_k141_5550	Temperate	only	phage	8871	No	NA	13	8	0	Low-quality	Genome-fragment	27.55	AAI-based (high-confidence)	0	1	Peduoviridae	Uroviricota	Seongnamvirus
SRR9670913_k141_7223	Lytic	only	phage	4760	No	NA	5	4	0	Low-quality	Genome-fragment	7.19	HMM-based (lower-bound)	0	1	Peduoviridae	Uroviricota	Seongnamvirus
SRR9670913_k141_1412	Temperate	only	phage	5825	No	NA	10	6	0	Low-quality	Genome-fragment	5.72	HMM-based (lower-bound)	0	1	Straboviridae	Uroviricota	Tequatrovirus
SRR9670913_k141_8565	Temperate	only	phage	3074	No	NA	4	2	0	Low-quality	Genome-fragment	8.33	AAI-based (medium-confidence)	0	1	Unassigned	Uroviricota	Unassigned
SRR9670913_k141_15009	Temperate	only	phage	7963	No	NA	9	7	0	Low-quality	Genome-fragment	24.41	AAI-based (medium-confidence)	0	1	Peduoviridae	Uroviricota	Seongnamvirus
SRR9670913_k141_7371	Temperate	only	phage	4041	No	NA	9	1	0	Low-quality	Genome-fragment	9.34	AAI-based (medium-confidence)	0	1	Unassigned	Uroviricota	Lambdavirus
SRR9670913_k141_13412	Lytic	only	phage	5991	No	NA	11	5	1	Low-quality	Genome-fragment	8.26	HMM-based (lower-bound)	0	1	Unassigned	Uroviricota	Unassigned
SRR9670913_k141_12109	Lytic	only	phage	6151	No	NA	8	3	0	Low-quality	Genome-fragment	19.64	AAI-based (high-confidence)	0	1	Peduoviridae	Uroviricota	Seongnamvirus
SRR9670874_k141_3548	Temperate	only	phage	18663	No	NA	39	7	0	Low-quality	Genome-fragment	29.92	AAI-based (high-confidence)	0	1	Casjensviridae	Uroviricota	Cimandefvirus
SRR9670913_k141_4468	Lytic	overlap	phage	9291	No	NA	12	9	0	Low-quality	Genome-fragment	19.38	AAI-based (high-confidence)	0	1	Unassigned	Uroviricota	Lambdavirus
SRR9670913_k141_15227	Temperate	overlap	phage	4269	No	NA	2	2	0	Low-quality	Genome-fragment	7.94	HMM-based (lower-bound)	0	1	Unassigned	Uroviricota	Unassigned
SRR9670913_k141_12165	eukaryotic virus	overlap	eukaryotic virus	3155	No	NA	6	4	0	Low-quality	Genome-fragment	6.7	AAI-based (high-confidence)	0	1	Poxviridae	Nucleocytoviricota	Capripoxvirus
SRR9670913_k141_4583	Temperate	overlap	phage	16490	No	NA	28	14	0	Low-quality	Genome-fragment	37.96	AAI-based (high-confidence)	0	1	Peduoviridae	Uroviricota	Seongnamvirus
SRR9670913_k141_5998	Lytic	overlap	phage	6096	No	NA	10	3	0	Low-quality	Genome-fragment	14.51	AAI-based (medium-confidence)	0	1	Unassigned	Uroviricota	Unassigned
SRR9670913_k141_7643	Temperate	overlap	phage	6286	No	NA	10	3	0	Low-quality	Genome-fragment	13.06	AAI-based (high-confidence)	0	1	Unassigned	Uroviricota	Unassigned
SRR9670913_k141_6161	Lytic	overlap	phage	11743	No	NA	16	11	0	Low-quality	Genome-fragment	35.75	AAI-based (high-confidence)	0	1	Peduoviridae	Uroviricota	Seongnamvirus
SRR9670913_k141_15453	Lytic	only	phage	3566	No	NA	5	4	0	Low-quality	Genome-fragment	5.62	HMM-based (lower-bound)	0	1	Unassigned	Uroviricota	Unassigned
SRR9670913_k141_8867	Lytic	only	phage	3874	No	NA	4	3	0	Low-quality	Genome-fragment	20.28	AAI-based (medium-confidence)	0	1	Unassigned	Uroviricota	Unassigned
SRR9670913_k141_15454	Temperate	only	phage	31145	No	NA	30	5	1	Low-quality	Genome-fragment	38.68	HMM-based (lower-bound)	0	1	Unassigned	Uroviricota	Unassigned
SRR9670874_k141_1868	Lytic	overlap	phage	37743	No	NA	71	18	0	High-quality	High-quality	96.17	AAI-based (high-confidence)	0	1	Straboviridae	Uroviricota	Tequatrovirus
SRR9670913_k141_2979	Temperate	only	phage	5628	No	NA	3	3	0	Low-quality	Genome-fragment	13.11	AAI-based (high-confidence)	0	1	Unassigned	Uroviricota	Unassigned
SRR9670870_k141_23	Temperate	only	phage	5754	Yes	4630	10	4	1	Low-quality	Genome-fragment	11.48	AAI-based (high-confidence)	19.53	1	Unassigned	Unassigned	Pegunavirus
SRR9670870_k141_9338	Lytic	overlap	phage	32310	Yes	23345	44	10	7	Medium-quality	Genome-fragment	56.2	AAI-based (high-confidence)	27.75	1	Peduoviridae	Uroviricota	Seongnamvirus
SRR9670870_k141_2406	Lytic	overlap	phage	4564	No	NA	9	2	0	Low-quality	Genome-fragment	10.13	AAI-based (high-confidence)	0	1	Unassigned	Uroviricota	Unassigned
SRR9670870_k141_16472	Temperate	overlap	phage	15839	No	NA	21	10	2	Low-quality	Genome-fragment	30.23	AAI-based (high-confidence)	0	1	Peduoviridae	Uroviricota	Traversvirus
SRR9670870_k141_14149	eukaryotic virus	overlap	eukaryotic virus	8544	No	NA	11	11	0	Low-quality	Genome-fragment	20.8	AAI-based (high-confidence)	0	1	Herpesviridae	Peploviricota	Roseolovirus
SRR9670870_k141_353	Temperate	overlap	phage	9261	No	NA	11	5	0	Low-quality	Genome-fragment	22.58	AAI-based (high-confidence)	0	1	Straboviridae	Uroviricota	Unassigned
SRR9670870_k141_9490	Lytic	only	phage	4134	No	NA	5	3	0	Low-quality	Genome-fragment	10.35	AAI-based (high-confidence)	0	1	Mesyanzhinovviridae	Uroviricota	Fromanvirus
SRR9670870_k141_11931	Temperate	overlap	phage	7954	Yes	6764	8	4	1	Low-quality	Genome-fragment	16.88	AAI-based (high-confidence)	14.96	1	Unassigned	Uroviricota	Unassigned
SRR9670870_k141_11964	Temperate	overlap	phage	19089	No	NA	30	13	0	Low-quality	Genome-fragment	47.52	AAI-based (high-confidence)	0	1	Casjensviridae	Uroviricota	Doucettevirus
SRR9670874_k141_1891	Temperate	only	phage	10042	No	NA	12	7	0	Low-quality	Genome-fragment	23.25	AAI-based (high-confidence)	0	1	Ackermannviridae	Uroviricota	Taipeivirus
SRR9670870_k141_16557	Temperate	overlap	phage	16923	No	NA	25	8	4	Low-quality	Genome-fragment	34.83	AAI-based (medium-confidence)	0	1	Unassigned	Uroviricota	Traversvirus
SRR9670870_k141_21412	Temperate	overlap	phage	9851	No	NA	18	7	0	Low-quality	Genome-fragment	20.85	AAI-based (high-confidence)	0	1	Unassigned	Uroviricota	Unassigned
SRR9670870_k141_12138	Lytic	overlap	phage	5176	No	NA	8	1	0	Low-quality	Genome-fragment	40.76	AAI-based (high-confidence)	0	1	Unassigned	Unassigned	Unassigned
SRR9670870_k141_2785	Temperate	overlap	phage	42861	No	NA	63	15	0	High-quality	High-quality	100	AAI-based (high-confidence)	0	1	Casjensviridae	Uroviricota	Unassigned
SRR9670870_k141_4992	Lytic	overlap	phage	19069	No	NA	30	9	0	Low-quality	Genome-fragment	46.87	AAI-based (high-confidence)	0	1	Unassigned	Uroviricota	Unassigned
SRR9670870_k141_21580	Temperate	overlap	phage	12651	No	NA	15	11	0	Low-quality	Genome-fragment	26.47	AAI-based (high-confidence)	0	1	Drexlerviridae	Uroviricota	Pankowvirus
SRR9670870_k141_2879	Lytic	only	phage	9512	No	NA	10	5	0	Low-quality	Genome-fragment	17.25	AAI-based (high-confidence)	0	1	Peduoviridae	Uroviricota	Unassigned
SRR9670870_k141_5220	Lytic	only	phage	3158	No	NA	7	1	0	Low-quality	Genome-fragment	2	HMM-based (lower-bound)	0	1	Unassigned	Uroviricota	Lambdavirus
SRR9670870_k141_21762	Lytic	only	phage	6276	No	NA	14	2	0	Low-quality	Genome-fragment	15.92	AAI-based (medium-confidence)	0	1	Unassigned	Uroviricota	Unassigned
SRR9670870_k141_14468	Temperate	only	phage	62883	Yes	50475	91	31	8	Medium-quality	Genome-fragment	83.14	AAI-based (high-confidence)	19.73	1	Unassigned	Unassigned	Nevevirus
SRR9670874_k141_19212	Temperate	overlap	phage	45953	Yes	43230	67	36	3	Medium-quality	Genome-fragment	81.64	AAI-based (high-confidence)	5.93	1	Peduoviridae	Uroviricota	Oslovirus
SRR9670870_k141_5250	eukaryotic virus	overlap	eukaryotic virus	44687	Yes	29511	67	12	9	Medium-quality	Genome-fragment	84.05	AAI-based (high-confidence)	33.96	1	Mimiviridae	Nucleocytoviricota	Mimivirus
SRR9670870_k141_5283	Temperate	overlap	phage	12096	No	NA	16	7	1	Low-quality	Genome-fragment	30.28	AAI-based (high-confidence)	0	1	Unassigned	Uroviricota	Unassigned
SRR9670870_k141_17472	Temperate	overlap	phage	11582	No	NA	26	3	0	Low-quality	Genome-fragment	27.14	AAI-based (high-confidence)	0	1	Unassigned	Uroviricota	Unassigned
SRR9670870_k141_8341	Temperate	only	phage	12093	No	NA	13	5	1	Low-quality	Genome-fragment	21.9	AAI-based (high-confidence)	0	1	Peduoviridae	Uroviricota	Unassigned
SRR9670870_k141_12905	Lytic	only	phage	3105	No	NA	4	1	0	Low-quality	Genome-fragment	1.97	HMM-based (lower-bound)	0	1	Unassigned	Unassigned	Unassigned
SRR9670870_k141_3450	Lytic	overlap	phage	10639	No	NA	9	8	0	Low-quality	Genome-fragment	21.09	AAI-based (high-confidence)	0	1	Drexlerviridae	Uroviricota	Lambdavirus
SRR9670870_k141_19910	eukaryotic virus	overlap	eukaryotic virus	49600	Yes	45525	72	26	4	High-quality	High-quality	100	AAI-based (high-confidence)	8.22	1	Poxviridae	Nucleocytoviricota	Betaentomopoxvirus
SRR9670870_k141_17780	Temperate	only	phage	3044	No	NA	5	1	0	Low-quality	Genome-fragment	8.32	AAI-based (high-confidence)	0	1	Phenuiviridae	Negarnaviricota	Phlebovirus
SRR9670870_k141_3648	Temperate	overlap	phage	40471	No	NA	65	19	0	Complete	High-quality	100	DTR (high-confidence)	0	1	Drexlerviridae	Uroviricota	Hanrivervirus
SRR9670870_k141_20132	Temperate	overlap	phage	4130	No	NA	5	1	0	Low-quality	Genome-fragment	7.06	AAI-based (medium-confidence)	0	1	Unassigned	Unassigned	Moineauvirus
SRR9670874_k141_19681	Lytic	only	phage	5444	No	NA	7	1	0	Low-quality	Genome-fragment	3.1	HMM-based (lower-bound)	0	1	Unassigned	Uroviricota	Unassigned
SRR9670870_k141_2069	Temperate	only	phage	5385	No	NA	9	5	0	Low-quality	Genome-fragment	10.32	AAI-based (high-confidence)	0	1	Peduoviridae	Uroviricota	Unassigned
SRR9670870_k141_15505	Temperate	overlap	phage	3081	No	NA	4	2	0	Low-quality	Genome-fragment	6.52	AAI-based (high-confidence)	0	1	Unassigned	Uroviricota	Unassigned
SRR9670870_k141_13318	Temperate	overlap	phage	22133	Yes	12421	36	7	4	Low-quality	Genome-fragment	31.64	AAI-based (high-confidence)	43.88	1	Casjensviridae	Uroviricota	Lambdavirus
SRR9670870_k141_15530	Temperate	only	phage	7556	No	NA	11	5	0	Low-quality	Genome-fragment	20.8	AAI-based (high-confidence)	0	1	Unassigned	Uroviricota	Unassigned
SRR9670870_k141_3818	Temperate	only	phage	4951	No	NA	11	2	0	Low-quality	Genome-fragment	11.78	AAI-based (high-confidence)	0	1	Unassigned	Uroviricota	Lambdavirus
SRR9670870_k141_18131	Temperate	only	phage	4563	No	NA	5	1	0	Low-quality	Genome-fragment	2.88	AAI-based (medium-confidence)	0	1	Unassigned	Unassigned	Unassigned
SRR9670870_k141_6202	Temperate	only	phage	3982	No	NA	10	1	0	Low-quality	Genome-fragment	6.81	AAI-based (medium-confidence)	0	1	Unassigned	Uroviricota	Lambdavirus
SRR9670870_k141_13512	Lytic	only	phage	3005	No	NA	4	1	0	Low-quality	Genome-fragment	6.16	HMM-based (lower-bound)	0	1	Unassigned	Unassigned	Unassigned
SRR9670870_k141_6323	Temperate	overlap	phage	31471	No	NA	50	26	1	Medium-quality	Genome-fragment	86.88	AAI-based (high-confidence)	0	1	Straboviridae	Uroviricota	Unassigned
SRR9670870_k141_20559	Temperate	overlap	phage	30404	No	NA	38	16	0	Medium-quality	Genome-fragment	73.7	AAI-based (high-confidence)	0	1	Casjensviridae	Uroviricota	Unassigned
SRR9670875_k141_14089	Temperate	overlap	phage	3208	No	NA	4	2	0	Low-quality	Genome-fragment	7.48	AAI-based (high-confidence)	0	1	Unassigned	Uroviricota	Lubbockvirus
SRR9670870_k141_23278	Temperate	overlap	phage	34112	No	NA	44	13	0	Complete	High-quality	100	DTR (high-confidence)	0	1	Chaseviridae	Uroviricota	Vedamuthuvirus
SRR9670870_k141_13790	Lytic	only	phage	3194	No	NA	7	3	0	Low-quality	Genome-fragment	5.46	AAI-based (high-confidence)	0	1	Peduoviridae	Uroviricota	Traversvirus
SRR9670870_k141_11095	Temperate	only	phage	13789	No	NA	21	15	1	Low-quality	Genome-fragment	25.46	AAI-based (high-confidence)	0	1	Peduoviridae	Uroviricota	Lambdavirus
SRR9670870_k141_20823	Temperate	only	phage	47018	Yes	18511	63	17	12	Low-quality	Genome-fragment	49.79	AAI-based (high-confidence)	60.63	1	Casjensviridae	Uroviricota	Smoothievirus
SRR9670870_k141_16185	Temperate	only	phage	3027	No	NA	4	1	0	Low-quality	Genome-fragment	4.96	AAI-based (medium-confidence)	0	1	Unassigned	Uroviricota	Unassigned
SRR9670917_k141_16906	Temperate	overlap	phage	11528	No	NA	4	1	0	Low-quality	Genome-fragment	17.64	AAI-based (high-confidence)	0	1	Unassigned	Uroviricota	Unassigned
SRR9670917_k141_5176	Lytic	only	phage	4300	No	NA	12	2	0	Low-quality	Genome-fragment	5.23	AAI-based (high-confidence)	0	1	Unassigned	Uroviricota	Unassigned
SRR9670917_k141_7700	Temperate	only	phage	4197	No	NA	5	1	0	Low-quality	Genome-fragment	1.69	HMM-based (lower-bound)	0	1	Unassigned	Uroviricota	Lambdavirus
SRR9670917_k141_14982	Temperate	only	phage	8728	No	NA	10	3	0	Low-quality	Genome-fragment	19.42	AAI-based (high-confidence)	0	1	Casjensviridae	Uroviricota	Omegavirus
SRR9670917_k141_15263	Lytic	only	phage	4954	No	NA	10	5	0	Low-quality	Genome-fragment	12.3	AAI-based (medium-confidence)	0	1	Unassigned	Uroviricota	Unassigned
SRR9670875_k141_22534	Temperate	only	phage	22478	No	NA	28	22	0	Low-quality	Genome-fragment	46.06	AAI-based (high-confidence)	0	1	Unassigned	Uroviricota	Jedunavirus
SRR9670917_k141_3689	Lytic	only	phage	3052	No	NA	7	2	0	Low-quality	Genome-fragment	3.33	HMM-based (lower-bound)	0	1	Straboviridae	Uroviricota	Tequatrovirus
SRR9670917_k141_16487	Lytic	only	phage	3472	No	NA	5	4	0	Low-quality	Genome-fragment	7.53	AAI-based (high-confidence)	0	1	Peduoviridae	Uroviricota	Seongnamvirus
SRR9670917_k141_9306	eukaryotic virus	only	eukaryotic virus	3481	No	NA	4	1	0	Low-quality	Genome-fragment	6.03	HMM-based (lower-bound)	0	1	Poxviridae	Nucleocytoviricota	Betaentomopoxvirus
SRR9670917_k141_11863	Lytic	only	phage	6078	No	NA	9	3	0	Low-quality	Genome-fragment	18.77	AAI-based (high-confidence)	0	1	Peduoviridae	Uroviricota	Seongnamvirus
SRR9670872_k141_3650	Lytic	overlap	phage	11195	No	NA	22	10	0	Low-quality	Genome-fragment	27.62	AAI-based (high-confidence)	0	1	Unassigned	Uroviricota	Junavirus
SRR9670872_k141_4858	Temperate	only	phage	10269	No	NA	16	3	0	Low-quality	Genome-fragment	15.99	HMM-based (lower-bound)	0	1	Unassigned	Uroviricota	Unassigned
SRR9670872_k141_1869	Lytic	only	phage	22903	Yes	16077	27	16	6	Low-quality	Genome-fragment	28.7	AAI-based (high-confidence)	29.8	1	Peduoviridae	Uroviricota	Xuanwuvirus
SRR9670872_k141_3053	Temperate	overlap	phage	3599	No	NA	8	2	0	Low-quality	Genome-fragment	8.82	AAI-based (high-confidence)	0	1	Unassigned	Uroviricota	Colunavirus
SRR9670872_k141_1935	eukaryotic virus	only	eukaryotic virus	8109	No	NA	14	3	0	Low-quality	Genome-fragment	9.64	HMM-based (lower-bound)	0	1	Poxviridae	Nucleocytoviricota	Betaentomopoxvirus
SRR9670872_k141_3146	Lytic	overlap	phage	5190	No	NA	3	3	0	Low-quality	Genome-fragment	13.32	AAI-based (high-confidence)	0	1	Unassigned	Uroviricota	Colunavirus
SRR9670875_k141_25425	Temperate	only	phage	8647	No	NA	13	9	0	Low-quality	Genome-fragment	22.97	AAI-based (medium-confidence)	0	1	Herelleviridae	Uroviricota	Harbinvirus
SRR9670872_k141_5110	Temperate	overlap	phage	9969	No	NA	16	4	1	Low-quality	Genome-fragment	25.25	AAI-based (high-confidence)	0	1	Casjensviridae	Uroviricota	Unassigned
SRR9670872_k141_2578	Temperate	overlap	phage	14465	No	NA	25	13	0	Low-quality	Genome-fragment	35.16	AAI-based (high-confidence)	0	1	Unassigned	Uroviricota	Junavirus
SRR9670872_k141_957	Lytic	only	phage	5443	No	NA	10	3	0	Low-quality	Genome-fragment	12.17	AAI-based (high-confidence)	0	1	Autographiviridae	Uroviricota	Lederbergvirus
SRR9670872_k141_406	Temperate	only	phage	17149	Yes	10822	22	9	4	Low-quality	Genome-fragment	28.37	AAI-based (medium-confidence)	36.89	1	Peduoviridae	Uroviricota	Seongnamvirus
SRR9670872_k141_1022	Lytic	overlap	phage	16788	No	NA	18	8	1	Low-quality	Genome-fragment	44.27	AAI-based (high-confidence)	0	1	Casjensviridae	Uroviricota	Timquatrovirus
SRR9670872_k141_1112	eukaryotic virus	only	eukaryotic virus	3789	No	NA	2	1	0	Medium-quality	Genome-fragment	85.89	AAI-based (high-confidence)	0	1	Marseilleviridae	Nucleocytoviricota	Marseillevirus
SRR9670872_k141_5276	Lytic	overlap	phage	3518	No	NA	7	7	0	Low-quality	Genome-fragment	8.98	AAI-based (high-confidence)	0	1	Unassigned	Uroviricota	Colunavirus
SRR9670872_k141_1510	Temperate	overlap	phage	3356	No	NA	5	1	0	Low-quality	Genome-fragment	8.02	AAI-based (high-confidence)	0	1	Unassigned	Uroviricota	Unassigned
SRR9670872_k141_2948	Temperate	overlap	phage	21358	No	NA	31	15	0	Medium-quality	Genome-fragment	57.01	AAI-based (high-confidence)	0	1	Casjensviridae	Uroviricota	Unassigned
SRR9670872_k141_1768	Temperate	overlap	phage	57347	Yes	41312	81	24	8	Complete	High-quality	100	Provirus (high-confidence)	27.96	1	Straboviridae	Uroviricota	Moonvirus
SRR9670875_k141_19811	Temperate	overlap	phage	44690	Yes	28857	52	33	14	Medium-quality	Genome-fragment	62.28	HMM-based (lower-bound)	35.43	1	Peduoviridae	Uroviricota	Eganvirus
SRR9670869_k141_1700	Lytic	overlap	phage	4913	No	NA	6	3	0	Low-quality	Genome-fragment	12.18	AAI-based (high-confidence)	0	1	Unassigned	Uroviricota	Unassigned
SRR9670869_k141_7831	Temperate	overlap	phage	41774	No	NA	67	18	0	Complete	High-quality	100	DTR (high-confidence)	0	1	Peduoviridae	Uroviricota	Unassigned
SRR9670869_k141_671	Lytic	overlap	phage	6287	No	NA	8	3	0	Low-quality	Genome-fragment	15.54	AAI-based (high-confidence)	0	1	Drexlerviridae	Uroviricota	Unassigned
SRR9670869_k141_4582	Temperate	overlap	phage	40459	No	NA	51	17	0	High-quality	High-quality	100	AAI-based (high-confidence)	0	1	Casjensviridae	Uroviricota	Unassigned
SRR9670869_k141_5703	Temperate	only	phage	3534	No	NA	7	3	0	Low-quality	Genome-fragment	5.17	HMM-based (lower-bound)	0	1	Unassigned	Uroviricota	Lambdavirus
SRR9670869_k141_7555	Temperate	only	phage	3363	No	NA	6	4	0	Low-quality	Genome-fragment	6.67	AAI-based (high-confidence)	0	1	Peduoviridae	Uroviricota	Lambdavirus
SRR9670869_k141_5032	Temperate	overlap	phage	3593	No	NA	5	5	0	Low-quality	Genome-fragment	10.47	AAI-based (high-confidence)	0	1	Unassigned	Uroviricota	Unassigned
SRR9670869_k141_3150	Lytic	only	phage	11272	No	NA	16	4	1	Complete	High-quality	100	DTR (high-confidence)	0	1	Unassigned	Uroviricota	Lambdavirus
SRR9670869_k141_8441	Lytic	overlap	phage	99781	No	NA	159	18	1	Complete	High-quality	100	DTR (high-confidence)	0	1	Unassigned	Uroviricota	Unassigned
SRR9670882_k141_3995	Temperate	only	phage	5590	No	NA	8	7	0	Low-quality	Genome-fragment	12.43	AAI-based (high-confidence)	0	1	Unassigned	Uroviricota	Lambdavirus
SRR9670875_k141_22618	Temperate	only	phage	7818	No	NA	16	6	0	Low-quality	Genome-fragment	13.5	AAI-based (high-confidence)	0	1	Unassigned	Uroviricota	Unassigned
SRR9670878_k141_20980	Temperate	only	phage	20090	No	NA	26	16	0	Low-quality	Genome-fragment	42.74	AAI-based (high-confidence)	0	1	Drexlerviridae	Uroviricota	Lambdavirus
SRR9670882_k141_32010	eukaryotic virus	only	eukaryotic virus	33955	Yes	24458	41	19	8	Medium-quality	Genome-fragment	57.41	AAI-based (high-confidence)	27.97	1	Baculoviridae	Unassigned	Alphabaculovirus
SRR9670882_k141_4130	Temperate	overlap	phage	6993	No	NA	13	12	0	Low-quality	Genome-fragment	17.06	AAI-based (high-confidence)	0	1	Unassigned	Uroviricota	Lederbergvirus
SRR9670882_k141_15993	Temperate	only	phage	6082	No	NA	10	8	0	Low-quality	Genome-fragment	13.48	AAI-based (high-confidence)	0	1	Unassigned	Uroviricota	Unassigned
SRR9670882_k141_32172	Temperate	only	phage	3692	No	NA	4	4	0	Low-quality	Genome-fragment	11.77	AAI-based (high-confidence)	0	1	Peduoviridae	Uroviricota	Peduovirus
SRR9670882_k141_24513	Lytic	only	phage	3061	No	NA	4	1	0	Low-quality	Genome-fragment	3.87	AAI-based (medium-confidence)	0	1	Straboviridae	Uroviricota	Lambdavirus
SRR9670882_k141_4431	Temperate	only	phage	25267	No	NA	45	7	1	Low-quality	Genome-fragment	37.99	AAI-based (medium-confidence)	0	1	Demerecviridae	Uroviricota	Lambdavirus
SRR9670882_k141_32418	Temperate	only	phage	3308	No	NA	3	1	0	Low-quality	Genome-fragment	2.97	HMM-based (lower-bound)	0	1	Unassigned	Unassigned	Punavirus
SRR9670882_k141_36522	Lytic	overlap	phage	4558	No	NA	5	4	0	Low-quality	Genome-fragment	3.29	AAI-based (medium-confidence)	0	1	Unassigned	Uroviricota	Unassigned
SRR9670882_k141_16436	Lytic	only	phage	25516	Yes	11208	30	11	8	Low-quality	Genome-fragment	9.11	HMM-based (lower-bound)	56.07	1	Peduoviridae	Uroviricota	Unassigned
SRR9670882_k141_24780	Lytic	only	phage	22580	No	NA	30	6	1	Low-quality	Genome-fragment	32.99	HMM-based (lower-bound)	0	1	Drexlerviridae	Uroviricota	Unassigned
SRR9670875_k141_22634	Temperate	only	phage	8710	No	NA	15	3	0	Low-quality	Genome-fragment	15.47	HMM-based (lower-bound)	0	1	Unassigned	Uroviricota	Unassigned
SRR9670882_k141_28856	Lytic	only	phage	3200	No	NA	7	1	0	Low-quality	Genome-fragment	4.65	AAI-based (high-confidence)	0	1	Unassigned	Uroviricota	Unassigned
SRR9670882_k141_926	Lytic	only	phage	4988	Yes	3532	7	2	1	Low-quality	Genome-fragment	6.73	AAI-based (medium-confidence)	29.19	1	Unassigned	Uroviricota	Lambdavirus
SRR9670882_k141_12882	Temperate	only	phage	8586	No	NA	13	2	1	Low-quality	Genome-fragment	17.74	AAI-based (high-confidence)	0	1	Casjensviridae	Uroviricota	Unassigned
SRR9670882_k141_25174	Lytic	only	phage	3065	No	NA	3	2	0	Low-quality	Genome-fragment	6.94	AAI-based (high-confidence)	0	1	Unassigned	Uroviricota	Unassigned
SRR9670882_k141_36963	Temperate	only	phage	51551	Yes	29344	64	20	17	Medium-quality	Genome-fragment	72.46	AAI-based (high-confidence)	43.08	1	Orlajensenviridae	Unassigned	Unassigned
SRR9670882_k141_25359	Temperate	only	phage	3338	No	NA	4	1	0	Low-quality	Genome-fragment	6.76	AAI-based (medium-confidence)	0	1	Unassigned	Uroviricota	Unassigned
SRR9670882_k141_25647	Lytic	only	phage	11545	No	NA	14	8	0	Low-quality	Genome-fragment	35.61	AAI-based (high-confidence)	0	1	Unassigned	Uroviricota	Unassigned
SRR9670882_k141_1517	Temperate	only	phage	3722	No	NA	1	1	0	Low-quality	Genome-fragment	6.04	HMM-based (lower-bound)	0	1	Unassigned	Unassigned	Unassigned
SRR9670882_k141_25714	Temperate	only	phage	23757	No	NA	41	6	3	Low-quality	Genome-fragment	43.08	AAI-based (high-confidence)	0	1	Salasmaviridae	Uroviricota	Unassigned
SRR9670882_k141_21527	Temperate	overlap	phage	19899	Yes	17908	22	8	2	Low-quality	Genome-fragment	45.12	AAI-based (high-confidence)	10.01	1	Casjensviridae	Uroviricota	Unassigned
SRR9670875_k141_14180	Temperate	only	phage	3674	No	NA	7	5	0	Low-quality	Genome-fragment	6.93	AAI-based (medium-confidence)	0	1	Unassigned	Uroviricota	Lambdavirus
SRR9670882_k141_1567	Temperate	only	phage	4355	No	NA	8	1	0	Low-quality	Genome-fragment	2.79	HMM-based (lower-bound)	0	1	Unassigned	Uroviricota	Unassigned
SRR9670882_k141_17707	Temperate	only	phage	7334	No	NA	12	1	0	Low-quality	Genome-fragment	8.97	AAI-based (medium-confidence)	0	1	Unassigned	Unassigned	Unassigned
SRR9670882_k141_13740	Lytic	overlap	phage	4334	No	NA	8	6	0	Low-quality	Genome-fragment	10.08	AAI-based (high-confidence)	0	1	Peduoviridae	Uroviricota	Lederbergvirus
SRR9670882_k141_26375	Temperate	overlap	phage	13911	No	NA	19	11	0	Low-quality	Genome-fragment	35.42	AAI-based (high-confidence)	0	1	Drexlerviridae	Uroviricota	Unassigned
SRR9670882_k141_2107	Temperate	only	phage	17265	No	NA	27	4	1	Low-quality	Genome-fragment	38.36	AAI-based (high-confidence)	0	1	Unassigned	Uroviricota	Unassigned
SRR9670882_k141_5854	eukaryotic virus	only	eukaryotic virus	31952	No	NA	29	4	1	Medium-quality	Genome-fragment	69.71	AAI-based (medium-confidence)	0	1	Polyomaviridae	Cossaviricota	Betapolyomavirus
SRR9670882_k141_18021	Lytic	only	phage	3200	No	NA	5	1	0	Low-quality	Genome-fragment	2.03	AAI-based (medium-confidence)	0	1	Unassigned	Uroviricota	Unassigned
SRR9670882_k141_30185	eukaryotic virus	only	eukaryotic virus	3708	No	NA	4	1	0	Low-quality	Genome-fragment	3.42	AAI-based (high-confidence)	0	1	Herpesviridae	Peploviricota	Varicellovirus
SRR9670882_k141_6001	eukaryotic virus	overlap	eukaryotic virus	41581	Yes	29322	56	16	6	Medium-quality	Genome-fragment	75.93	AAI-based (high-confidence)	29.48	1	Herpesviridae	Peploviricota	Cytomegalovirus
SRR9670882_k141_14190	Temperate	only	phage	8179	No	NA	19	8	0	Low-quality	Genome-fragment	15.07	AAI-based (high-confidence)	0	1	Unassigned	Uroviricota	Punavirus
SRR9670875_k141_22717	Temperate	overlap	phage	42116	Yes	34926	56	32	2	Medium-quality	Genome-fragment	67.81	AAI-based (high-confidence)	17.07	1	Peduoviridae	Uroviricota	Brujitavirus
SRR9670882_k141_6151	Temperate	only	phage	4314	No	NA	7	4	0	Low-quality	Genome-fragment	10.18	AAI-based (high-confidence)	0	1	Unassigned	Uroviricota	Lambdavirus
SRR9670882_k141_38749	Temperate	only	phage	3966	No	NA	10	7	0	Low-quality	Genome-fragment	7.78	AAI-based (high-confidence)	0	1	Unassigned	Uroviricota	Punavirus
SRR9670882_k141_18577	Temperate	only	phage	3999	No	NA	11	5	0	Low-quality	Genome-fragment	5.74	AAI-based (high-confidence)	0	1	Unassigned	Uroviricota	Unassigned
SRR9670882_k141_14764	Lytic	overlap	phage	9923	No	NA	16	6	0	Low-quality	Genome-fragment	25.47	AAI-based (high-confidence)	0	1	Unassigned	Uroviricota	Unassigned
SRR9670882_k141_22827	Temperate	only	phage	4013	No	NA	4	2	0	Low-quality	Genome-fragment	10.69	AAI-based (medium-confidence)	0	1	Peduoviridae	Uroviricota	Seongnamvirus
SRR9670882_k141_2849	Lytic	only	phage	3815	No	NA	7	4	0	Low-quality	Genome-fragment	4.8	HMM-based (lower-bound)	0	1	Unassigned	Uroviricota	Lambdavirus
SRR9670882_k141_6531	Temperate	only	phage	3970	No	NA	7	2	0	Low-quality	Genome-fragment	7.61	AAI-based (high-confidence)	0	1	Unassigned	Uroviricota	Traversvirus
SRR9670882_k141_10800	Temperate	overlap	phage	23284	No	NA	28	21	1	Medium-quality	Genome-fragment	59.58	AAI-based (high-confidence)	0	1	Peduoviridae	Uroviricota	Lederbergvirus
SRR9670882_k141_30828	Lytic	only	phage	3878	No	NA	7	1	0	Low-quality	Genome-fragment	6.65	HMM-based (lower-bound)	0	1	Unassigned	Uroviricota	Unassigned
SRR9670882_k141_6635	Temperate	only	phage	3285	No	NA	8	3	0	Low-quality	Genome-fragment	5.42	AAI-based (medium-confidence)	0	1	Arenaviridae	Negarnaviricota	Mammarenavirus
SRR9670875_k141_25683	Temperate	only	phage	5096	No	NA	11	2	0	Low-quality	Genome-fragment	10.11	HMM-based (lower-bound)	0	1	Unassigned	Uroviricota	Unassigned
SRR9670882_k141_39337	Temperate	only	phage	27997	Yes	9569	37	18	11	Low-quality	Genome-fragment	23.44	AAI-based (medium-confidence)	65.82	1	Unassigned	Unassigned	Lederbergvirus
SRR9670882_k141_27506	Lytic	only	phage	3673	No	NA	11	8	0	Low-quality	Genome-fragment	4.85	HMM-based (lower-bound)	0	1	Peduoviridae	Uroviricota	Oslovirus
SRR9670882_k141_11017	Lytic	only	phage	7839	No	NA	13	3	0	Low-quality	Genome-fragment	18.87	AAI-based (high-confidence)	0	1	Herelleviridae	Uroviricota	Kochikohdavirus
SRR9670882_k141_31037	Lytic	only	phage	6399	No	NA	5	3	0	Low-quality	Genome-fragment	15.44	AAI-based (high-confidence)	0	1	Casjensviridae	Uroviricota	Lambdavirus
SRR9670882_k141_3190	Temperate	only	phage	3928	No	NA	5	1	0	Low-quality	Genome-fragment	2.52	HMM-based (lower-bound)	0	1	Unassigned	Uroviricota	Lederbergvirus
SRR9670882_k141_31176	Temperate	only	phage	3129	No	NA	7	4	0	Low-quality	Genome-fragment	7.06	AAI-based (high-confidence)	0	1	Straboviridae	Uroviricota	Tequatrovirus
SRR9670882_k141_15491	Temperate	overlap	phage	77741	Yes	51918	102	20	12	Medium-quality	Genome-fragment	87.17	HMM-based (lower-bound)	33.22	1	Peduoviridae	Uroviricota	Unassigned
SRR9670882_k141_34562	Temperate	overlap	phage	37723	Yes	32868	48	13	2	Medium-quality	Genome-fragment	81.16	AAI-based (high-confidence)	12.87	1	Straboviridae	Uroviricota	Tequatrovirus
SRR9670882_k141_11319	Temperate	overlap	phage	16591	No	NA	18	1	0	Low-quality	Genome-fragment	36.89	AAI-based (medium-confidence)	0	1	Unassigned	Uroviricota	Unassigned
SRR9670882_k141_3425	Temperate	overlap	phage	4267	No	NA	2	2	0	Low-quality	Genome-fragment	9.66	AAI-based (high-confidence)	0	1	Peduoviridae	Uroviricota	Seongnamvirus
SRR9670875_k141_17152	Temperate	overlap	phage	3607	No	NA	8	1	0	Low-quality	Genome-fragment	5.94	AAI-based (high-confidence)	0	1	Unassigned	Uroviricota	Unassigned
SRR9670882_k141_39798	Lytic	only	phage	3451	No	NA	5	1	0	Low-quality	Genome-fragment	5.95	AAI-based (medium-confidence)	0	1	Unassigned	Unassigned	Unassigned
SRR9670882_k141_15691	Temperate	overlap	phage	24931	No	NA	32	20	0	Medium-quality	Genome-fragment	55.82	AAI-based (medium-confidence)	0	1	Peduoviridae	Uroviricota	Lambdavirus
SRR9670882_k141_23750	Lytic	only	phage	5178	Yes	4621	6	2	1	Low-quality	Genome-fragment	10.08	AAI-based (high-confidence)	10.76	1	Peduoviridae	Uroviricota	Pankowvirus
SRR9670882_k141_7541	Temperate	only	phage	4866	No	NA	5	5	0	Low-quality	Genome-fragment	15.09	AAI-based (high-confidence)	0	1	Peduoviridae	Uroviricota	Seongnamvirus
SRR9670919_k141_13467	Lytic	only	phage	5726	No	NA	10	2	0	Low-quality	Genome-fragment	11.44	AAI-based (high-confidence)	0	1	Straboviridae	Uroviricota	Tequatrovirus
SRR9670919_k141_11253	Lytic	only	phage	3413	No	NA	3	2	0	Low-quality	Genome-fragment	7.38	AAI-based (high-confidence)	0	1	Betaflexiviridae	Kitrinoviricota	Vitivirus
SRR9670919_k141_9679	Lytic	overlap	phage	6222	No	NA	6	5	0	Low-quality	Genome-fragment	12.52	AAI-based (high-confidence)	0	1	Drexlerviridae	Uroviricota	Webervirus
SRR9670919_k141_14268	Lytic	overlap	phage	20322	No	NA	36	29	0	Low-quality	Genome-fragment	40.2	AAI-based (high-confidence)	0	1	Drexlerviridae	Uroviricota	Tlsvirus
SRR9670919_k141_16056	Temperate	only	phage	51919	Yes	42700	75	16	7	Medium-quality	Genome-fragment	69.64	AAI-based (high-confidence)	17.76	1	Salasmaviridae	Uroviricota	Unassigned
SRR9670919_k141_2950	Temperate	only	phage	5261	No	NA	10	4	0	Low-quality	Genome-fragment	15.31	AAI-based (high-confidence)	0	1	Peduoviridae	Uroviricota	Seongnamvirus
SRR9670875_k141_20036	Temperate	only	phage	4155	No	NA	4	1	0	Low-quality	Genome-fragment	5.68	HMM-based (lower-bound)	0	1	Unassigned	Unassigned	Unassigned
SRR9670919_k141_790	Lytic	overlap	phage	13418	No	NA	20	6	0	Low-quality	Genome-fragment	40.4	AAI-based (medium-confidence)	0	1	Unassigned	Uroviricota	Lambdavirus
SRR9670919_k141_21284	Temperate	overlap	phage	3568	No	NA	6	6	0	Low-quality	Genome-fragment	7.12	AAI-based (high-confidence)	0	1	Drexlerviridae	Uroviricota	Tlsvirus
SRR9670919_k141_1085	Lytic	overlap	phage	4276	No	NA	5	3	0	Low-quality	Genome-fragment	9.6	AAI-based (high-confidence)	0	1	Peduoviridae	Uroviricota	Seongnamvirus
SRR9670919_k141_6039	Temperate	only	phage	4319	No	NA	7	1	0	Low-quality	Genome-fragment	5.37	AAI-based (medium-confidence)	0	1	Straboviridae	Uroviricota	Tequatrovirus
SRR9670919_k141_15559	Temperate	overlap	phage	40653	Yes	35017	33	7	2	High-quality	High-quality	91.71	AAI-based (high-confidence)	13.86	1	Peduoviridae	Uroviricota	Unassigned
SRR9670919_k141_10770	Lytic	overlap	phage	8149	No	NA	14	14	0	Low-quality	Genome-fragment	16.2	AAI-based (high-confidence)	0	1	Drexlerviridae	Uroviricota	Tlsvirus
SRR9670886_k141_3448	Temperate	only	phage	5527	No	NA	4	2	0	Low-quality	Genome-fragment	12.94	HMM-based (lower-bound)	0	1	Unassigned	Unassigned	Unassigned
SRR9670886_k141_537	Temperate	only	phage	3293	No	NA	4	2	0	Low-quality	Genome-fragment	1.75	HMM-based (lower-bound)	0	1	Unassigned	Uroviricota	Lambdavirus
SRR9670886_k141_2503	Temperate	overlap	phage	6116	No	NA	6	3	0	Low-quality	Genome-fragment	14.73	AAI-based (high-confidence)	0	1	Mesyanzhinovviridae	Uroviricota	Unassigned
SRR9670886_k141_3518	Lytic	only	phage	3481	No	NA	4	1	0	Low-quality	Genome-fragment	5.58	HMM-based (lower-bound)	0	1	Unassigned	Unassigned	Unassigned
SRR9670875_k141_22796	eukaryotic virus	only	eukaryotic virus	5371	No	NA	9	3	0	Low-quality	Genome-fragment	8.68	HMM-based (lower-bound)	0	1	Phycodnaviridae	Nucleocytoviricota	Chlorovirus
SRR9670886_k141_80	Temperate	overlap	phage	43951	Yes	33845	67	21	5	Medium-quality	Genome-fragment	84.82	AAI-based (high-confidence)	22.99	1	Unassigned	Unassigned	Lambdavirus
SRR9670886_k141_4471	Temperate	overlap	phage	39855	Yes	34997	81	13	4	Medium-quality	Genome-fragment	56.07	AAI-based (high-confidence)	12.19	1	Mesyanzhinovviridae	Uroviricota	Unassigned
SRR9670886_k141_3710	Temperate	only	phage	4950	No	NA	8	2	0	Low-quality	Genome-fragment	6.04	HMM-based (lower-bound)	0	1	Peduoviridae	Uroviricota	Seongnamvirus
SRR9670886_k141_4510	Temperate	only	phage	6759	No	NA	7	6	0	Low-quality	Genome-fragment	14.69	AAI-based (high-confidence)	0	1	Casjensviridae	Uroviricota	Lambdavirus
SRR9670886_k141_784	Lytic	only	phage	4702	No	NA	14	1	0	Low-quality	Genome-fragment	1.6	HMM-based (lower-bound)	0	1	Unassigned	Uroviricota	Unassigned
SRR9670886_k141_1171	Temperate	overlap	phage	4675	No	NA	14	2	0	Low-quality	Genome-fragment	13.59	AAI-based (high-confidence)	0	1	Peduoviridae	Uroviricota	Seongnamvirus
SRR9670886_k141_849	Lytic	only	phage	3205	No	NA	4	2	0	Low-quality	Genome-fragment	8.01	AAI-based (medium-confidence)	0	1	Straboviridae	Uroviricota	Unassigned
SRR9670886_k141_1663	Temperate	only	phage	3005	No	NA	6	2	0	Low-quality	Genome-fragment	1.55	HMM-based (lower-bound)	0	1	Unassigned	Uroviricota	Unassigned
SRR9670886_k141_1278	Lytic	overlap	phage	8313	No	NA	12	5	0	Low-quality	Genome-fragment	24.34	AAI-based (high-confidence)	0	1	Peduoviridae	Uroviricota	Seongnamvirus
SRR9670886_k141_2227	Temperate	only	phage	4817	No	NA	3	1	0	Low-quality	Genome-fragment	3.01	AAI-based (medium-confidence)	0	1	Demerecviridae	Uroviricota	Cetovirus
SRR9670875_k141_20046	Temperate	only	phage	3527	No	NA	4	1	0	Low-quality	Genome-fragment	4.82	HMM-based (lower-bound)	0	1	Unassigned	Uroviricota	Unassigned
SRR9670886_k141_3126	Temperate	only	phage	19671	Yes	12187	20	6	3	Low-quality	Genome-fragment	31.84	AAI-based (high-confidence)	38.05	1	Unassigned	Unassigned	Fromanvirus
SRR9670886_k141_2303	Temperate	only	phage	3281	No	NA	5	2	0	Low-quality	Genome-fragment	1.53	HMM-based (lower-bound)	0	1	Unassigned	Unassigned	Unassigned
SRR9670886_k141_4184	eukaryotic virus	only	eukaryotic virus	10023	No	NA	15	2	0	Low-quality	Genome-fragment	2.48	HMM-based (lower-bound)	0	1	Poxviridae	Nucleocytoviricota	Betaentomopoxvirus
SRR9670886_k141_405	Temperate	only	phage	4399	No	NA	8	2	0	Low-quality	Genome-fragment	1.27	HMM-based (lower-bound)	0	1	Peduoviridae	Uroviricota	Seongnamvirus
SRR9670886_k141_411	Lytic	only	phage	3885	No	NA	3	1	0	Low-quality	Genome-fragment	2.26	HMM-based (lower-bound)	0	1	Unassigned	Uroviricota	Lambdavirus
SRR9670886_k141_4833	Temperate	overlap	phage	44959	No	NA	61	15	1	Complete	High-quality	100	DTR (high-confidence)	0	1	Unassigned	Uroviricota	Unassigned
SRR9670884_k141_31682	Lytic	only	phage	16280	No	NA	24	8	0	Low-quality	Genome-fragment	42.16	AAI-based (medium-confidence)	0	1	Mesyanzhinovviridae	Uroviricota	Shapirovirus
SRR9670884_k141_31777	Temperate	only	phage	16470	No	NA	13	4	3	Low-quality	Genome-fragment	41.08	AAI-based (medium-confidence)	0	1	Unassigned	Unassigned	Korravirus
SRR9670884_k141_7378	Lytic	only	phage	4578	No	NA	7	1	0	Low-quality	Genome-fragment	10.59	AAI-based (high-confidence)	0	1	Unassigned	Uroviricota	Unassigned
SRR9670884_k141_10885	Lytic	overlap	phage	6443	No	NA	9	4	0	Low-quality	Genome-fragment	16.28	AAI-based (high-confidence)	0	1	Straboviridae	Uroviricota	Tequatrovirus
SRR9670875_k141_25832	Lytic	only	phage	12145	No	NA	26	1	0	Low-quality	Genome-fragment	19.35	AAI-based (medium-confidence)	0	1	Peduoviridae	Uroviricota	Unassigned
SRR9670884_k141_21718	Temperate	overlap	phage	14019	No	NA	20	3	0	Low-quality	Genome-fragment	16.35	AAI-based (high-confidence)	0	1	Unassigned	Uroviricota	Unassigned
SRR9670884_k141_18182	Lytic	overlap	phage	5751	No	NA	8	3	0	Low-quality	Genome-fragment	5.54	AAI-based (high-confidence)	0	1	Unassigned	Uroviricota	Punavirus
SRR9670884_k141_7729	eukaryotic virus	only	eukaryotic virus	26438	No	NA	26	6	0	Low-quality	Genome-fragment	15.11	AAI-based (high-confidence)	0	1	Mimiviridae	Nucleocytoviricota	Mimivirus
SRR9670884_k141_25269	Temperate	only	phage	6907	No	NA	7	1	0	Low-quality	Genome-fragment	3.98	AAI-based (high-confidence)	0	1	Unassigned	Uroviricota	Unassigned
SRR9670884_k141_29273	Lytic	overlap	phage	6508	No	NA	11	2	1	Low-quality	Genome-fragment	16.64	AAI-based (high-confidence)	0	1	Unassigned	Uroviricota	Unassigned
SRR9670884_k141_25657	Temperate	overlap	phage	3892	No	NA	7	1	0	Low-quality	Genome-fragment	9.65	AAI-based (medium-confidence)	0	1	Herelleviridae	Uroviricota	Kayvirus
SRR9670884_k141_25800	Lytic	overlap	phage	7727	No	NA	18	2	0	Medium-quality	Genome-fragment	56.88	AAI-based (high-confidence)	0	1	Unassigned	Uroviricota	Unassigned
SRR9670884_k141_4696	Lytic	only	phage	4754	No	NA	9	1	0	Low-quality	Genome-fragment	2.68	AAI-based (high-confidence)	0	1	Unassigned	Uroviricota	Unassigned
SRR9670884_k141_4741	Temperate	only	phage	18552	Yes	11581	26	8	7	Medium-quality	Genome-fragment	66.13	AAI-based (high-confidence)	37.58	1	Orlajensenviridae	Unassigned	Unassigned
SRR9670884_k141_1588	Temperate	only	phage	44859	No	NA	30	3	0	Low-quality	Genome-fragment	27.22	HMM-based (lower-bound)	0	1	Unassigned	Unassigned	Unassigned
SRR9670875_k141_20121	Temperate	only	phage	8787	No	NA	13	2	0	Low-quality	Genome-fragment	9.27	HMM-based (lower-bound)	0	1	Unassigned	Uroviricota	Unassigned
SRR9670878_k141_8492	Temperate	overlap	phage	11290	No	NA	25	4	0	Low-quality	Genome-fragment	22.99	AAI-based (high-confidence)	0	1	Peduoviridae	Uroviricota	Unassigned
SRR9670884_k141_26108	eukaryotic virus	only	eukaryotic virus	3766	No	NA	6	1	0	Low-quality	Genome-fragment	1.07	HMM-based (lower-bound)	0	1	Herpesviridae	Peploviricota	Varicellovirus
SRR9670884_k141_11569	Lytic	overlap	phage	36505	Yes	34861	44	6	2	High-quality	High-quality	91.3	AAI-based (high-confidence)	4.5	1	Unassigned	Uroviricota	Unassigned
SRR9670884_k141_30071	Lytic	overlap	phage	4578	No	NA	5	1	0	Low-quality	Genome-fragment	11.55	AAI-based (high-confidence)	0	1	Unassigned	Uroviricota	Unassigned
SRR9670884_k141_1782	Temperate	only	phage	5967	No	NA	4	1	0	Low-quality	Genome-fragment	4.05	AAI-based (medium-confidence)	0	1	Unassigned	Unassigned	Unassigned
SRR9670884_k141_30735	Lytic	overlap	phage	4929	No	NA	9	3	0	Low-quality	Genome-fragment	5.68	AAI-based (high-confidence)	0	1	Unassigned	Uroviricota	Saclayvirus
SRR9670884_k141_23108	Temperate	overlap	phage	7977	No	NA	12	4	1	Low-quality	Genome-fragment	20.53	AAI-based (high-confidence)	0	1	Unassigned	Uroviricota	Unassigned
SRR9670884_k141_26631	Temperate	overlap	phage	7551	No	NA	9	2	0	Low-quality	Genome-fragment	8.77	AAI-based (high-confidence)	0	1	Peduoviridae	Uroviricota	Peduovirus
SRR9670884_k141_30859	Temperate	overlap	phage	9711	No	NA	9	3	0	Low-quality	Genome-fragment	11.21	AAI-based (high-confidence)	0	1	Unassigned	Uroviricota	Unassigned
SRR9670884_k141_23188	Temperate	only	phage	61063	Yes	52530	52	7	4	Medium-quality	Genome-fragment	88.28	HMM-based (lower-bound)	13.97	1	Casjensviridae	Uroviricota	Unassigned
SRR9670884_k141_5848	Temperate	only	phage	5279	No	NA	6	1	0	Low-quality	Genome-fragment	3.03	AAI-based (high-confidence)	0	1	Unassigned	Uroviricota	Unassigned
SRR9670875_k141_25868	Temperate	overlap	phage	37664	Yes	25738	53	17	10	Medium-quality	Genome-fragment	50.61	AAI-based (high-confidence)	31.66	1	Peduoviridae	Uroviricota	Oslovirus
SRR9670884_k141_16134	Temperate	overlap	phage	3795	No	NA	4	1	0	Low-quality	Genome-fragment	9.68	AAI-based (medium-confidence)	0	1	Unassigned	Uroviricota	Unassigned
SRR9670884_k141_3293	Temperate	only	phage	3528	No	NA	5	1	0	Low-quality	Genome-fragment	4.28	AAI-based (medium-confidence)	0	1	Peduoviridae	Uroviricota	Seongnamvirus
SRR9670884_k141_13238	Temperate	overlap	phage	3065	No	NA	2	1	0	Low-quality	Genome-fragment	3.54	AAI-based (high-confidence)	0	1	Unassigned	Uroviricota	Unassigned
SRR9670884_k141_27933	Temperate	overlap	phage	5044	No	NA	12	2	0	Low-quality	Genome-fragment	12.78	AAI-based (high-confidence)	0	1	Orlajensenviridae	Unassigned	Smoothievirus
SRR9670884_k141_10490	Temperate	overlap	phage	5996	No	NA	7	2	0	Low-quality	Genome-fragment	12.9	AAI-based (high-confidence)	0	1	Unassigned	Uroviricota	Unassigned
SRR9670884_k141_24479	Lytic	only	phage	4491	Yes	4057	8	2	1	Low-quality	Genome-fragment	11.78	AAI-based (medium-confidence)	9.66	1	Vilmaviridae	Uroviricota	Bongovirus
SRR9670884_k141_17060	Lytic	overlap	phage	5195	No	NA	14	3	0	Low-quality	Genome-fragment	12.73	AAI-based (high-confidence)	0	1	Unassigned	Uroviricota	Timquatrovirus
SRR9670883_k141_20011	Temperate	overlap	phage	4483	No	NA	7	5	0	Low-quality	Genome-fragment	11.38	AAI-based (high-confidence)	0	1	Unassigned	Uroviricota	Unassigned
SRR9670883_k141_4487	Temperate	only	phage	15176	No	NA	22	15	0	Low-quality	Genome-fragment	48.03	AAI-based (high-confidence)	0	1	Peduoviridae	Uroviricota	Peduovirus
SRR9670883_k141_4488	Temperate	only	phage	3575	No	NA	5	1	0	Low-quality	Genome-fragment	4.38	HMM-based (lower-bound)	0	1	Peduoviridae	Uroviricota	Peduovirus
SRR9670875_k141_3183	Temperate	only	phage	14167	No	NA	26	14	0	Low-quality	Genome-fragment	29.96	AAI-based (high-confidence)	0	1	Peduoviridae	Uroviricota	Lambdavirus
SRR9670883_k141_13329	Temperate	overlap	phage	31914	No	NA	53	26	0	Medium-quality	Genome-fragment	76.57	AAI-based (high-confidence)	0	1	Chaseviridae	Uroviricota	Colunavirus
SRR9670883_k141_108	Lytic	only	phage	16031	Yes	8518	17	9	4	Low-quality	Genome-fragment	18.65	AAI-based (medium-confidence)	46.87	1	Peduoviridae	Uroviricota	Seongnamvirus
SRR9670883_k141_126	Temperate	overlap	phage	27826	No	NA	34	25	1	Low-quality	Genome-fragment	48.4	AAI-based (high-confidence)	0	1	Drexlerviridae	Uroviricota	Pankowvirus
SRR9670883_k141_130	Lytic	only	phage	3130	No	NA	4	1	0	Low-quality	Genome-fragment	9.15	AAI-based (high-confidence)	0	1	Unassigned	Unassigned	Traversvirus
SRR9670883_k141_2355	Lytic	only	phage	12330	No	NA	17	10	1	Low-quality	Genome-fragment	23.98	AAI-based (high-confidence)	0	1	Unassigned	Uroviricota	Oslovirus
SRR9670883_k141_15672	Temperate	overlap	phage	74676	No	NA	129	28	7	High-quality	High-quality	93.28	AAI-based (high-confidence)	0	1	Unassigned	Uroviricota	Unassigned
SRR9670883_k141_17895	Lytic	only	phage	9236	Yes	4199	9	4	2	Low-quality	Genome-fragment	11.64	AAI-based (high-confidence)	54.54	1	Peduoviridae	Uroviricota	Felsduovirus
SRR9670883_k141_13430	eukaryotic virus	overlap	eukaryotic virus	3014	No	NA	2	2	0	Low-quality	Genome-fragment	8.08	AAI-based (high-confidence)	0	1	Baculoviridae	Unassigned	Alphabaculovirus
SRR9670883_k141_13432	Temperate	only	phage	4357	No	NA	7	1	0	Low-quality	Genome-fragment	6.59	HMM-based (lower-bound)	0	1	Virgaviridae	Kitrinoviricota	Pomovirus
SRR9670883_k141_17902	Temperate	only	phage	10771	No	NA	17	1	0	Low-quality	Genome-fragment	6.46	AAI-based (medium-confidence)	0	1	Peduoviridae	Uroviricota	Peduovirus
SRR9670875_k141_22960	Temperate	overlap	phage	18928	No	NA	29	20	0	Low-quality	Genome-fragment	38.32	AAI-based (high-confidence)	0	1	Drexlerviridae	Uroviricota	Tunavirus
SRR9670883_k141_20096	Lytic	overlap	phage	11400	No	NA	11	2	0	Low-quality	Genome-fragment	11.01	AAI-based (high-confidence)	0	1	Unassigned	Unassigned	Punavirus
SRR9670883_k141_11351	Temperate	only	phage	6097	No	NA	7	2	0	Low-quality	Genome-fragment	1.91	HMM-based (lower-bound)	0	1	Unassigned	Unassigned	Unassigned
SRR9670883_k141_11374	Lytic	only	phage	12792	No	NA	12	1	0	Low-quality	Genome-fragment	3.62	HMM-based (lower-bound)	0	1	Unassigned	Uroviricota	Unassigned
SRR9670883_k141_9156	Lytic	only	phage	5732	No	NA	14	6	0	Low-quality	Genome-fragment	16.4	AAI-based (medium-confidence)	0	1	Inoviridae	Hofneiviricota	Habenivirus
SRR9670883_k141_13510	Lytic	only	phage	3387	No	NA	6	2	0	Low-quality	Genome-fragment	2.06	HMM-based (lower-bound)	0	1	Unassigned	Uroviricota	Unassigned
SRR9670883_k141_18036	Temperate	overlap	phage	5346	No	NA	9	4	0	High-quality	High-quality	98.58	AAI-based (high-confidence)	0	1	Microviridae	Phixviricota	Unassigned
SRR9670883_k141_2571	Lytic	only	phage	4113	No	NA	6	1	0	Low-quality	Genome-fragment	3.96	AAI-based (high-confidence)	0	1	Peduoviridae	Uroviricota	Punavirus
SRR9670883_k141_13545	Temperate	only	phage	53543	Yes	36916	74	21	9	High-quality	High-quality	92.78	AAI-based (high-confidence)	31.05	1	Peduoviridae	Uroviricota	Unassigned
SRR9670883_k141_11498	Lytic	only	phage	38041	Yes	27813	46	16	5	Medium-quality	Genome-fragment	69.26	AAI-based (high-confidence)	26.89	1	Casjensviridae	Uroviricota	Doucettevirus
SRR9670883_k141_15930	Lytic	only	phage	3295	No	NA	6	6	0	Low-quality	Genome-fragment	7.54	AAI-based (high-confidence)	0	1	Peduoviridae	Uroviricota	Unassigned
SRR9670875_k141_22965	Temperate	overlap	phage	10958	No	NA	19	13	1	Low-quality	Genome-fragment	25.08	AAI-based (high-confidence)	0	1	Vilmaviridae	Uroviricota	Bronvirus
SRR9670883_k141_13685	Lytic	overlap	phage	4687	No	NA	10	8	0	Low-quality	Genome-fragment	8.67	AAI-based (high-confidence)	0	1	Unassigned	Uroviricota	Unassigned
SRR9670883_k141_18216	Lytic	only	phage	3727	No	NA	7	4	0	Low-quality	Genome-fragment	8.05	AAI-based (high-confidence)	0	1	Peduoviridae	Uroviricota	Lederbergvirus
SRR9670883_k141_11647	Lytic	only	phage	4965	No	NA	6	2	0	Low-quality	Genome-fragment	9.73	AAI-based (high-confidence)	0	1	Drexlerviridae	Uroviricota	Webervirus
SRR9670883_k141_16016	Lytic	overlap	phage	4613	No	NA	6	5	0	Low-quality	Genome-fragment	10.25	AAI-based (medium-confidence)	0	1	Unassigned	Uroviricota	Unassigned
SRR9670883_k141_4987	Temperate	overlap	phage	6063	No	NA	11	1	0	Low-quality	Genome-fragment	8.06	AAI-based (high-confidence)	0	1	Unassigned	Uroviricota	Unassigned
SRR9670883_k141_7194	Temperate	only	phage	5351	No	NA	7	4	0	Low-quality	Genome-fragment	17.64	AAI-based (high-confidence)	0	1	Peduoviridae	Uroviricota	Seongnamvirus
SRR9670883_k141_18351	Temperate	only	phage	37576	Yes	29737	49	14	6	Medium-quality	Genome-fragment	75.67	AAI-based (high-confidence)	20.86	1	Unassigned	Unassigned	Unassigned
SRR9670883_k141_18367	Lytic	only	phage	21548	No	NA	39	3	1	Low-quality	Genome-fragment	6.07	HMM-based (lower-bound)	0	1	Unassigned	Uroviricota	Jilinvirus
SRR9670883_k141_7253	Temperate	only	phage	3052	No	NA	2	1	0	Low-quality	Genome-fragment	1.62	HMM-based (lower-bound)	0	1	Unassigned	Unassigned	Unassigned
SRR9670883_k141_18394	Temperate	only	phage	10058	No	NA	21	2	0	Low-quality	Genome-fragment	4.19	HMM-based (lower-bound)	0	1	Unassigned	Uroviricota	Lambdavirus
SRR9670875_k141_6089	Temperate	only	phage	4585	No	NA	11	5	0	Low-quality	Genome-fragment	8.45	AAI-based (medium-confidence)	0	1	Peduoviridae	Uroviricota	Seongnamvirus
SRR9670883_k141_18448	Temperate	overlap	phage	6021	No	NA	6	5	0	Low-quality	Genome-fragment	16.41	AAI-based (high-confidence)	0	1	Peduoviridae	Uroviricota	Seongnamvirus
SRR9670883_k141_18464	Temperate	only	phage	4729	No	NA	10	2	0	Low-quality	Genome-fragment	2.3	HMM-based (lower-bound)	0	1	Unassigned	Uroviricota	Unassigned
SRR9670883_k141_11743	Temperate	only	phage	15155	No	NA	26	1	0	Low-quality	Genome-fragment	9.57	HMM-based (lower-bound)	0	1	Ackermannviridae	Uroviricota	Kuttervirus
SRR9670883_k141_7387	Temperate	only	phage	10642	Yes	7941	17	6	3	Low-quality	Genome-fragment	24.59	AAI-based (high-confidence)	25.38	1	Peduoviridae	Uroviricota	Peduovirus
SRR9670883_k141_20756	eukaryotic virus	only	eukaryotic virus	4713	No	NA	10	1	0	Low-quality	Genome-fragment	2.76	HMM-based (lower-bound)	0	1	Mimiviridae	Nucleocytoviricota	Mimivirus
SRR9670883_k141_20760	Temperate	only	phage	11257	Yes	7314	22	14	3	Low-quality	Genome-fragment	18.01	AAI-based (high-confidence)	35.03	1	Unassigned	Uroviricota	Lederbergvirus
SRR9670883_k141_20878	Lytic	only	phage	5043	No	NA	7	2	0	Low-quality	Genome-fragment	1.82	HMM-based (lower-bound)	0	1	Unassigned	Uroviricota	Unassigned
SRR9670883_k141_12006	Temperate	only	phage	7195	No	NA	8	7	0	Low-quality	Genome-fragment	21.72	AAI-based (high-confidence)	0	1	Peduoviridae	Uroviricota	Felsduovirus
SRR9670883_k141_5445	Temperate	overlap	phage	30772	Yes	24700	40	20	6	Medium-quality	Genome-fragment	58.06	AAI-based (medium-confidence)	19.73	1	Straboviridae	Uroviricota	Unassigned
SRR9670883_k141_869	Temperate	only	phage	15224	Yes	8064	17	7	5	Low-quality	Genome-fragment	16.22	HMM-based (lower-bound)	47.03	1	Peduoviridae	Uroviricota	Felsduovirus
SRR9670875_k141_23066	Lytic	overlap	phage	11838	No	NA	13	3	0	Low-quality	Genome-fragment	26.83	AAI-based (high-confidence)	0	1	Unassigned	Uroviricota	Unassigned
SRR9670883_k141_14285	Temperate	only	phage	3232	No	NA	4	2	0	Low-quality	Genome-fragment	3.1	AAI-based (high-confidence)	0	1	Unassigned	Uroviricota	Punavirus
SRR9670883_k141_14299	Temperate	only	phage	6340	No	NA	8	7	0	Low-quality	Genome-fragment	18.41	AAI-based (medium-confidence)	0	1	Unassigned	Uroviricota	Unassigned
SRR9670883_k141_7728	Temperate	only	phage	14378	No	NA	21	1	0	Low-quality	Genome-fragment	4.16	HMM-based (lower-bound)	0	1	Unassigned	Unassigned	Kuravirus
SRR9670883_k141_20945	Temperate	only	phage	4820	No	NA	8	1	0	Low-quality	Genome-fragment	1.24	HMM-based (lower-bound)	0	1	Schitoviridae	Uroviricota	Ithacavirus
SRR9670883_k141_3209	Temperate	overlap	phage	41571	No	NA	62	20	0	Complete	High-quality	100	DTR (high-confidence)	0	1	Vilmaviridae	Uroviricota	Fromanvirus
SRR9670883_k141_3247	Temperate	overlap	phage	39779	No	NA	57	10	1	High-quality	High-quality	100	AAI-based (medium-confidence)	0	1	Mesyanzhinovviridae	Uroviricota	Lederbergvirus
SRR9670883_k141_12292	Temperate	overlap	phage	5489	No	NA	7	4	0	Low-quality	Genome-fragment	12.6	AAI-based (high-confidence)	0	1	Unassigned	Uroviricota	Unassigned
SRR9670883_k141_7844	Temperate	only	phage	5783	Yes	4716	8	2	1	Low-quality	Genome-fragment	1.54	HMM-based (lower-bound)	18.45	1	Unassigned	Uroviricota	Lambdavirus
SRR9670883_k141_7888	Lytic	only	phage	5540	No	NA	6	4	0	Low-quality	Genome-fragment	16.51	AAI-based (high-confidence)	0	1	Unassigned	Uroviricota	Phapecoctavirus
SRR9670883_k141_7927	Lytic	only	phage	3157	No	NA	5	3	0	Low-quality	Genome-fragment	7.01	AAI-based (high-confidence)	0	1	Unassigned	Uroviricota	Unassigned
SRR9670875_k141_9110	Temperate	overlap	phage	3075	No	NA	6	1	0	Low-quality	Genome-fragment	6.04	HMM-based (lower-bound)	0	1	Unassigned	Uroviricota	Lambdavirus
SRR9670883_k141_14455	Temperate	only	phage	55662	No	NA	96	47	0	High-quality	High-quality	100	AAI-based (high-confidence)	0	1	Drexlerviridae	Uroviricota	Lambdavirus
SRR9670883_k141_14491	Temperate	overlap	phage	4048	No	NA	9	3	0	Low-quality	Genome-fragment	10.74	AAI-based (high-confidence)	0	1	Unassigned	Uroviricota	Unassigned
SRR9670883_k141_14497	Temperate	only	phage	13828	No	NA	28	5	0	Low-quality	Genome-fragment	10.49	HMM-based (lower-bound)	0	1	Peduoviridae	Uroviricota	Seongnamvirus
SRR9670883_k141_14545	Lytic	only	phage	7067	No	NA	16	3	0	Low-quality	Genome-fragment	4.3	HMM-based (lower-bound)	0	1	Unassigned	Uroviricota	Unassigned
SRR9670883_k141_14559	Lytic	overlap	phage	7729	No	NA	19	2	0	Low-quality	Genome-fragment	19	AAI-based (high-confidence)	0	1	Peduoviridae	Uroviricota	Unassigned
SRR9670883_k141_8062	Temperate	overlap	phage	12327	No	NA	21	6	0	Low-quality	Genome-fragment	31.12	AAI-based (high-confidence)	0	1	Peduoviridae	Uroviricota	Punavirus
SRR9670883_k141_5988	Lytic	overlap	phage	7553	Yes	4814	9	3	1	Low-quality	Genome-fragment	11.05	AAI-based (high-confidence)	36.26	1	Unassigned	Uroviricota	Junavirus
SRR9670883_k141_14665	Temperate	only	phage	5516	No	NA	4	2	0	Low-quality	Genome-fragment	2.89	HMM-based (lower-bound)	0	1	Unassigned	Uroviricota	Unassigned
SRR9670883_k141_14684	Temperate	only	phage	4905	No	NA	7	2	0	Low-quality	Genome-fragment	2.39	HMM-based (lower-bound)	0	1	Unassigned	Unassigned	Unassigned
SRR9670883_k141_19277	Lytic	only	phage	3410	No	NA	10	1	0	Low-quality	Genome-fragment	2.44	HMM-based (lower-bound)	0	1	Unassigned	Uroviricota	Unassigned
SRR9670875_k141_898	Temperate	overlap	phage	4978	No	NA	4	3	0	Low-quality	Genome-fragment	14.1	AAI-based (high-confidence)	0	1	Peduoviridae	Uroviricota	Unassigned
SRR9670883_k141_14688	Lytic	overlap	phage	4549	No	NA	6	3	0	Low-quality	Genome-fragment	9.99	AAI-based (high-confidence)	0	1	Drexlerviridae	Uroviricota	Lambdavirus
SRR9670883_k141_3588	Lytic	only	phage	10504	No	NA	10	6	0	Low-quality	Genome-fragment	17.81	AAI-based (high-confidence)	0	1	Unassigned	Uroviricota	Lambdavirus
SRR9670883_k141_16711	Lytic	only	phage	7127	No	NA	17	2	0	Low-quality	Genome-fragment	2.84	HMM-based (lower-bound)	0	1	Peduoviridae	Uroviricota	Peduovirus
SRR9670883_k141_19317	Temperate	overlap	phage	3627	No	NA	2	2	0	Low-quality	Genome-fragment	9.73	AAI-based (high-confidence)	0	1	Unassigned	Uroviricota	Lambdavirus
SRR9670883_k141_1434	Temperate	overlap	phage	4459	No	NA	7	5	0	Low-quality	Genome-fragment	12.34	AAI-based (high-confidence)	0	1	Unassigned	Uroviricota	Unassigned
SRR9670883_k141_8369	Temperate	overlap	phage	5304	No	NA	10	2	0	Low-quality	Genome-fragment	13.54	AAI-based (high-confidence)	0	1	Drexlerviridae	Uroviricota	Unassigned
SRR9670883_k141_10562	Lytic	overlap	phage	9534	No	NA	16	11	0	Low-quality	Genome-fragment	20.63	AAI-based (high-confidence)	0	1	Peduoviridae	Uroviricota	Unassigned
SRR9670883_k141_16849	Temperate	only	phage	6562	No	NA	16	3	0	Low-quality	Genome-fragment	5.18	HMM-based (lower-bound)	0	1	Retroviridae	Artverviricota	Simiispumavirus
SRR9670883_k141_1481	Temperate	only	phage	8771	No	NA	12	3	2	Low-quality	Genome-fragment	2.81	AAI-based (medium-confidence)	0	1	Straboviridae	Uroviricota	Unassigned
SRR9670883_k141_10707	Lytic	only	phage	8774	No	NA	16	1	0	Low-quality	Genome-fragment	7.56	AAI-based (medium-confidence)	0	1	Unassigned	Unassigned	Unassigned
SRR9670875_k141_948	Lytic	overlap	phage	8224	No	NA	17	5	0	Low-quality	Genome-fragment	21.49	AAI-based (medium-confidence)	0	1	Straboviridae	Uroviricota	Tequatrovirus
SRR9670883_k141_6250	Temperate	only	phage	6532	No	NA	8	1	0	Low-quality	Genome-fragment	23.54	AAI-based (high-confidence)	0	1	Peduoviridae	Uroviricota	Unassigned
SRR9670883_k141_14999	Temperate	only	phage	4201	No	NA	8	2	1	Low-quality	Genome-fragment	9.26	AAI-based (high-confidence)	0	1	Schitoviridae	Uroviricota	Ithacavirus
SRR9670883_k141_19675	eukaryotic virus	only	eukaryotic virus	7833	No	NA	17	2	0	Low-quality	Genome-fragment	2.26	HMM-based (lower-bound)	0	1	Poxviridae	Nucleocytoviricota	Betaentomopoxvirus
SRR9670883_k141_3918	eukaryotic virus	only	eukaryotic virus	6705	No	NA	13	1	0	Low-quality	Genome-fragment	3.74	HMM-based (lower-bound)	0	1	Poxviridae	Nucleocytoviricota	Orthopoxvirus
SRR9670883_k141_1739	Lytic	only	phage	8027	No	NA	5	1	0	Low-quality	Genome-fragment	20.06	AAI-based (medium-confidence)	0	1	Unassigned	Unassigned	Lambdavirus
SRR9670883_k141_17071	Lytic	overlap	phage	28021	No	NA	48	22	0	Low-quality	Genome-fragment	45.51	AAI-based (medium-confidence)	0	1	Chaseviridae	Uroviricota	Unassigned
SRR9670883_k141_19712	Temperate	only	phage	6075	No	NA	10	6	0	Low-quality	Genome-fragment	15.06	AAI-based (high-confidence)	0	1	Peduoviridae	Uroviricota	Fromanvirus
SRR9670883_k141_15049	Temperate	only	phage	5074	No	NA	7	6	0	Low-quality	Genome-fragment	10.95	AAI-based (high-confidence)	0	1	Peduoviridae	Uroviricota	Lambdavirus
SRR9670883_k141_13033	Temperate	only	phage	109382	Yes	93575	133	11	10	Complete	High-quality	100	Provirus (medium-confidence)	14.45	1	Unassigned	Unassigned	Lambdavirus
SRR9670883_k141_21910	Lytic	only	phage	5300	No	NA	10	3	0	Low-quality	Genome-fragment	2.89	HMM-based (lower-bound)	0	1	Peduoviridae	Uroviricota	Peduovirus
SRR9670875_k141_3534	Temperate	only	phage	3175	No	NA	5	2	0	Low-quality	Genome-fragment	5.52	AAI-based (high-confidence)	0	1	Unassigned	Uroviricota	Unassigned
SRR9670879_k141_3697	eukaryotic virus	only	eukaryotic virus	5678	No	NA	12	5	0	Low-quality	Genome-fragment	14.4	AAI-based (high-confidence)	0	1	Poxviridae	Nucleocytoviricota	Avipoxvirus
SRR9670883_k141_17182	Lytic	only	phage	5181	No	NA	7	1	0	Low-quality	Genome-fragment	4.12	HMM-based (lower-bound)	0	1	Schitoviridae	Uroviricota	Gamaleyavirus
SRR9670883_k141_8814	Temperate	only	phage	8032	No	NA	12	9	0	Low-quality	Genome-fragment	26.12	AAI-based (high-confidence)	0	1	Peduoviridae	Uroviricota	Eganvirus
SRR9670883_k141_1873	Lytic	only	phage	7226	No	NA	6	4	0	Low-quality	Genome-fragment	16.21	AAI-based (high-confidence)	0	1	Autographiviridae	Uroviricota	Lambdavirus
SRR9670883_k141_4116	eukaryotic virus	only	eukaryotic virus	3942	No	NA	7	1	0	Low-quality	Genome-fragment	1.03	HMM-based (lower-bound)	0	1	Poxviridae	Nucleocytoviricota	Capripoxvirus
SRR9670883_k141_19910	Lytic	only	phage	5639	No	NA	17	2	0	Low-quality	Genome-fragment	1.79	HMM-based (lower-bound)	0	1	Unassigned	Unassigned	Unassigned
SRR9670883_k141_6575	Temperate	overlap	phage	26336	No	NA	27	21	0	Medium-quality	Genome-fragment	56.17	AAI-based (high-confidence)	0	1	Drexlerviridae	Uroviricota	Lambdavirus
SRR9670883_k141_6591	Lytic	only	phage	4796	No	NA	4	3	1	Low-quality	Genome-fragment	7.9	AAI-based (high-confidence)	0	1	Peduoviridae	Uroviricota	Lambdavirus
SRR9670883_k141_2075	Lytic	only	phage	3454	No	NA	5	2	0	Low-quality	Genome-fragment	1.79	HMM-based (lower-bound)	0	1	Peduoviridae	Uroviricota	Seongnamvirus
SRR9670883_k141_22108	Temperate	overlap	phage	41693	No	NA	60	30	1	Complete	High-quality	100	DTR (high-confidence)	0	1	Chaseviridae	Uroviricota	Phifelvirus
SRR9670883_k141_22113	Lytic	only	phage	3898	No	NA	4	1	0	Low-quality	Genome-fragment	2.92	HMM-based (lower-bound)	0	1	Unassigned	Unassigned	Unassigned
SRR9670875_k141_20606	Lytic	overlap	phage	11666	No	NA	23	2	0	Low-quality	Genome-fragment	19.05	AAI-based (high-confidence)	0	1	Straboviridae	Uroviricota	Krischvirus
SRR9670883_k141_13199	Temperate	overlap	phage	14669	No	NA	20	19	0	Low-quality	Genome-fragment	44.68	AAI-based (high-confidence)	0	1	Peduoviridae	Uroviricota	Peduovirus
SRR9670883_k141_17525	eukaryotic virus	only	eukaryotic virus	4101	No	NA	6	1	0	Low-quality	Genome-fragment	2.46	HMM-based (lower-bound)	0	1	Baculoviridae	Unassigned	Alphabaculovirus
SRR9670883_k141_17612	Lytic	only	phage	4284	No	NA	9	1	0	Low-quality	Genome-fragment	1.2	HMM-based (lower-bound)	0	1	Unassigned	Unassigned	Unassigned
SRR9670883_k141_17701	Temperate	only	phage	10793	No	NA	20	6	0	Low-quality	Genome-fragment	3.69	HMM-based (lower-bound)	0	1	Unassigned	Uroviricota	Unassigned
SRR9670930_k141_7216	Temperate	only	phage	20801	No	NA	16	2	0	Low-quality	Genome-fragment	32.71	AAI-based (high-confidence)	0	1	Unassigned	Uroviricota	Unassigned
SRR9670930_k141_8430	Temperate	only	phage	7683	No	NA	3	3	0	Low-quality	Genome-fragment	15.94	AAI-based (high-confidence)	0	1	Demerecviridae	Uroviricota	Lambdavirus
SRR9670930_k141_9617	Temperate	overlap	phage	30899	No	NA	45	34	0	Medium-quality	Genome-fragment	65.48	AAI-based (high-confidence)	0	1	Peduoviridae	Uroviricota	Lambdavirus
SRR9670930_k141_9653	Temperate	only	phage	15953	No	NA	21	8	3	Low-quality	Genome-fragment	28.08	HMM-based (lower-bound)	0	1	Peduoviridae	Uroviricota	Lambdavirus
SRR9670930_k141_4995	Lytic	only	phage	9270	No	NA	18	1	0	Low-quality	Genome-fragment	22.6	AAI-based (medium-confidence)	0	1	Unassigned	Uroviricota	Unassigned
SRR9670930_k141_9695	Temperate	only	phage	6036	No	NA	5	2	0	Low-quality	Genome-fragment	13.44	AAI-based (high-confidence)	0	1	Drexlerviridae	Uroviricota	Webervirus
SRR9670875_k141_3543	Temperate	overlap	phage	12950	No	NA	20	4	1	Low-quality	Genome-fragment	22.33	AAI-based (medium-confidence)	0	1	Unassigned	Uroviricota	Lambdavirus
SRR9670930_k141_8534	eukaryotic virus	only	eukaryotic virus	3292	No	NA	6	1	0	Low-quality	Genome-fragment	10.14	AAI-based (high-confidence)	0	1	Mimiviridae	Nucleocytoviricota	Mimivirus
SRR9670930_k141_8554	Temperate	only	phage	39463	Yes	20021	54	21	15	Low-quality	Genome-fragment	40.55	AAI-based (high-confidence)	49.27	1	Peduoviridae	Uroviricota	Punavirus
SRR9670930_k141_9936	Temperate	only	phage	14428	No	NA	20	2	0	Low-quality	Genome-fragment	9.07	HMM-based (lower-bound)	0	1	Unassigned	Uroviricota	Unassigned
SRR9670930_k141_2706	Temperate	only	phage	6586	No	NA	9	4	0	Low-quality	Genome-fragment	12.71	AAI-based (high-confidence)	0	1	Unassigned	Unassigned	Lambdavirus
SRR9670930_k141_3928	Temperate	overlap	phage	15060	No	NA	23	11	0	Low-quality	Genome-fragment	35.25	AAI-based (high-confidence)	0	1	Peduoviridae	Uroviricota	Punavirus
SRR9670930_k141_10954	Temperate	only	phage	46428	Yes	25972	57	21	15	Low-quality	Genome-fragment	47.69	AAI-based (medium-confidence)	44.06	1	Peduoviridae	Uroviricota	Oslovirus
SRR9670930_k141_8767	Temperate	only	phage	8535	No	NA	14	2	1	Low-quality	Genome-fragment	8.18	HMM-based (lower-bound)	0	1	Unassigned	Uroviricota	Lambdavirus
SRR9670930_k141_5355	Lytic	overlap	phage	4529	No	NA	5	5	0	Low-quality	Genome-fragment	12.6	AAI-based (high-confidence)	0	1	Unassigned	Uroviricota	Lambdavirus
SRR9670930_k141_867	Temperate	only	phage	17176	No	NA	25	2	0	Low-quality	Genome-fragment	26.82	AAI-based (high-confidence)	0	1	Straboviridae	Uroviricota	Unassigned
SRR9670930_k141_1591	Temperate	only	phage	3003	No	NA	5	1	0	Low-quality	Genome-fragment	5.59	AAI-based (high-confidence)	0	1	Unassigned	Uroviricota	Unassigned
SRR9670875_k141_26393	Temperate	only	phage	26474	No	NA	35	10	0	Medium-quality	Genome-fragment	67.23	AAI-based (high-confidence)	0	1	Peduoviridae	Uroviricota	Fromanvirus
SRR9670930_k141_11162	Temperate	overlap	phage	34399	Yes	32668	43	3	2	High-quality	High-quality	98.83	AAI-based (high-confidence)	5.03	1	Unassigned	Uroviricota	Unassigned
SRR9670930_k141_11204	Temperate	overlap	phage	60446	Yes	46760	74	13	8	High-quality	High-quality	94.33	AAI-based (high-confidence)	22.64	1	Unassigned	Unassigned	Unassigned
SRR9670930_k141_3297	Temperate	only	phage	19348	No	NA	24	17	0	Medium-quality	Genome-fragment	50.76	AAI-based (high-confidence)	0	1	Peduoviridae	Uroviricota	Punavirus
SRR9670930_k141_6653	Lytic	only	phage	6260	No	NA	14	3	0	Low-quality	Genome-fragment	15.22	AAI-based (high-confidence)	0	1	Unassigned	Uroviricota	Unassigned
SRR9670930_k141_10721	Temperate	only	phage	6314	No	NA	4	1	0	Low-quality	Genome-fragment	16.76	AAI-based (medium-confidence)	0	1	Unassigned	Uroviricota	Lambdavirus
SRR9670930_k141_3427	Temperate	overlap	phage	3337	No	NA	3	1	0	Low-quality	Genome-fragment	6.22	AAI-based (medium-confidence)	0	1	Unassigned	Uroviricota	Unassigned
SRR9670930_k141_8256	Lytic	overlap	phage	3725	No	NA	6	1	0	Low-quality	Genome-fragment	5.66	AAI-based (high-confidence)	0	1	Unassigned	Uroviricota	Unassigned
SRR9670930_k141_4780	Temperate	only	phage	3477	No	NA	4	1	0	Low-quality	Genome-fragment	8.38	AAI-based (high-confidence)	0	1	Unassigned	Uroviricota	Rockefellervirus
SRR9670930_k141_2097	Lytic	overlap	phage	3087	No	NA	3	1	0	Low-quality	Genome-fragment	4.94	AAI-based (high-confidence)	0	1	Peduoviridae	Uroviricota	Seongnamvirus
SRR9670930_k141_2233	eukaryotic virus	overlap	eukaryotic virus	97463	No	NA	96	12	0	Medium-quality	Genome-fragment	89.37	AAI-based (high-confidence)	0	1	Poxviridae	Nucleocytoviricota	Betaentomopoxvirus
SRR9670875_k141_6484	Lytic	overlap	phage	3143	No	NA	2	1	0	Low-quality	Genome-fragment	8.38	AAI-based (high-confidence)	0	1	Unassigned	Uroviricota	Moineauvirus
SRR9670909_k141_3560	Temperate	only	phage	27018	No	NA	39	19	0	Medium-quality	Genome-fragment	71.66	AAI-based (high-confidence)	0	1	Casjensviridae	Uroviricota	Timquatrovirus
SRR9670909_k141_1020	Temperate	overlap	phage	64328	No	NA	77	33	0	High-quality	High-quality	99.09	AAI-based (high-confidence)	0	1	Unassigned	Uroviricota	Brussowvirus
SRR9670909_k141_3233	Lytic	overlap	phage	3745	No	NA	6	5	0	Low-quality	Genome-fragment	6.57	AAI-based (high-confidence)	0	1	Unassigned	Uroviricota	Unassigned
SRR9670909_k141_2222	Temperate	overlap	phage	67589	Yes	48865	77	29	8	Complete	High-quality	100	Provirus (high-confidence)	27.7	1	Casjensviridae	Uroviricota	Omegavirus
SRR9670909_k141_259	Temperate	overlap	phage	3012	No	NA	2	2	0	Low-quality	Genome-fragment	5.05	AAI-based (high-confidence)	0	1	Unassigned	Uroviricota	Unassigned
SRR9670909_k141_3389	Temperate	overlap	phage	63835	Yes	49853	95	25	10	High-quality	High-quality	94.16	AAI-based (high-confidence)	21.9	1	Unassigned	Unassigned	Unassigned
SRR9670908_k141_3674	Lytic	only	phage	3114	No	NA	4	2	0	Low-quality	Genome-fragment	7.29	AAI-based (high-confidence)	0	1	Unassigned	Unassigned	Lederbergvirus
SRR9670908_k141_12849	Temperate	overlap	phage	4218	No	NA	6	3	0	Low-quality	Genome-fragment	9.16	AAI-based (high-confidence)	0	1	Mesyanzhinovviridae	Uroviricota	Unassigned
SRR9670908_k141_5533	Temperate	only	phage	14100	No	NA	20	17	0	Low-quality	Genome-fragment	32.4	AAI-based (high-confidence)	0	1	Peduoviridae	Uroviricota	Lambdavirus
SRR9670908_k141_9406	Lytic	only	phage	11795	No	NA	17	9	0	Low-quality	Genome-fragment	25.46	AAI-based (high-confidence)	0	1	Peduoviridae	Uroviricota	Lambdavirus
SRR9670875_k141_17759	Temperate	overlap	phage	69162	Yes	59764	121	31	5	Medium-quality	Genome-fragment	71.54	AAI-based (high-confidence)	13.59	1	Zierdtviridae	Uroviricota	Fromanvirus
SRR9670908_k141_5576	Temperate	only	phage	17243	Yes	8091	24	9	8	Low-quality	Genome-fragment	16.56	AAI-based (high-confidence)	53.08	1	Unassigned	Unassigned	Uetakevirus
SRR9670908_k141_16621	Temperate	only	phage	8361	No	NA	19	12	0	Low-quality	Genome-fragment	19.49	AAI-based (high-confidence)	0	1	Unassigned	Uroviricota	Lambdavirus
SRR9670908_k141_9496	Temperate	only	phage	6035	No	NA	8	8	0	Low-quality	Genome-fragment	17.6	AAI-based (high-confidence)	0	1	Peduoviridae	Uroviricota	Felsduovirus
SRR9670908_k141_9676	Lytic	only	phage	3250	No	NA	7	7	0	Low-quality	Genome-fragment	6.39	AAI-based (high-confidence)	0	1	Unassigned	Uroviricota	Unassigned
SRR9670908_k141_5749	Temperate	only	phage	9404	Yes	7080	15	7	2	Low-quality	Genome-fragment	20.16	AAI-based (high-confidence)	24.71	1	Peduoviridae	Uroviricota	Felsduovirus
SRR9670908_k141_5774	Temperate	only	phage	5195	No	NA	7	5	0	Low-quality	Genome-fragment	11.69	AAI-based (high-confidence)	0	1	Drexlerviridae	Uroviricota	Unassigned
SRR9670908_k141_11484	Lytic	only	phage	4446	No	NA	7	6	0	Low-quality	Genome-fragment	9.43	AAI-based (high-confidence)	0	1	Peduoviridae	Uroviricota	Pankowvirus
SRR9670908_k141_5857	Lytic	overlap	phage	12133	No	NA	20	14	0	Low-quality	Genome-fragment	28.69	AAI-based (high-confidence)	0	1	Chaseviridae	Uroviricota	Unassigned
SRR9670908_k141_9820	Temperate	only	phage	8315	No	NA	12	9	0	Low-quality	Genome-fragment	17.42	AAI-based (high-confidence)	0	1	Peduoviridae	Uroviricota	Lederbergvirus
SRR9670908_k141_513	Lytic	only	phage	11836	No	NA	20	10	0	Low-quality	Genome-fragment	30.5	AAI-based (high-confidence)	0	1	Unassigned	Uroviricota	Mydovirus
SRR9670875_k141_17845	Lytic	only	phage	3849	No	NA	7	5	0	Low-quality	Genome-fragment	8.43	AAI-based (high-confidence)	0	1	Peduoviridae	Uroviricota	Unassigned
SRR9670908_k141_4108	Temperate	only	phage	8226	No	NA	15	9	0	Low-quality	Genome-fragment	20.88	AAI-based (high-confidence)	0	1	Unassigned	Uroviricota	Unassigned
SRR9670908_k141_11655	Lytic	only	phage	3690	No	NA	4	1	0	Low-quality	Genome-fragment	2.47	AAI-based (medium-confidence)	0	1	Unassigned	Uroviricota	Punavirus
SRR9670908_k141_2437	Temperate	only	phage	3032	No	NA	8	4	0	Low-quality	Genome-fragment	6.82	AAI-based (high-confidence)	0	1	Peduoviridae	Uroviricota	Uetakevirus
SRR9670908_k141_684	Lytic	only	phage	17162	No	NA	26	23	1	Low-quality	Genome-fragment	40.91	AAI-based (high-confidence)	0	1	Unassigned	Uroviricota	Lederbergvirus
SRR9670908_k141_10026	Temperate	only	phage	6904	No	NA	3	2	0	Low-quality	Genome-fragment	7.02	AAI-based (high-confidence)	0	1	Drexlerviridae	Uroviricota	Webervirus
SRR9670908_k141_10079	Temperate	overlap	phage	29916	No	NA	33	23	1	Medium-quality	Genome-fragment	76.27	AAI-based (high-confidence)	0	1	Chaseviridae	Uroviricota	Colunavirus
SRR9670908_k141_4503	Temperate	only	phage	10117	No	NA	18	3	0	Low-quality	Genome-fragment	24.21	AAI-based (medium-confidence)	0	1	Peduoviridae	Uroviricota	Seongnamvirus
SRR9670908_k141_13551	Temperate	only	phage	5051	No	NA	5	5	0	Low-quality	Genome-fragment	10.15	AAI-based (high-confidence)	0	1	Drexlerviridae	Uroviricota	Lambdavirus
SRR9670908_k141_15485	Lytic	only	phage	3075	No	NA	5	3	1	Low-quality	Genome-fragment	9.76	AAI-based (high-confidence)	0	1	Peduoviridae	Uroviricota	Eganvirus
SRR9670908_k141_2985	Temperate	only	phage	3763	No	NA	6	5	0	Low-quality	Genome-fragment	8.66	AAI-based (high-confidence)	0	1	Unassigned	Uroviricota	Unassigned
SRR9670875_k141_12105	Temperate	overlap	phage	5140	No	NA	8	5	0	Low-quality	Genome-fragment	13.4	AAI-based (medium-confidence)	0	1	Unassigned	Uroviricota	Unassigned
SRR9670908_k141_3038	Temperate	overlap	phage	7868	No	NA	17	4	0	Low-quality	Genome-fragment	19.54	AAI-based (high-confidence)	0	1	Unassigned	Uroviricota	Junavirus
SRR9670908_k141_17495	eukaryotic virus	overlap	eukaryotic virus	7529	No	NA	8	5	0	Low-quality	Genome-fragment	16.04	AAI-based (high-confidence)	0	1	Nudiviridae	Unassigned	Alphanudivirus
SRR9670908_k141_4853	Temperate	only	phage	3109	No	NA	6	4	0	Low-quality	Genome-fragment	7	AAI-based (high-confidence)	0	1	Drexlerviridae	Uroviricota	Hanrivervirus
SRR9670908_k141_15669	Temperate	only	phage	3125	No	NA	3	2	0	Low-quality	Genome-fragment	6.37	AAI-based (high-confidence)	0	1	Unassigned	Uroviricota	Unassigned
SRR9670908_k141_12410	Temperate	only	phage	6488	No	NA	6	6	0	Low-quality	Genome-fragment	13.25	AAI-based (high-confidence)	0	1	Vilmaviridae	Uroviricota	Bronvirus
SRR9670908_k141_5005	Temperate	overlap	phage	10545	No	NA	17	11	0	Low-quality	Genome-fragment	22.47	AAI-based (high-confidence)	0	1	Drexlerviridae	Uroviricota	Tunavirus
SRR9670908_k141_15844	Lytic	overlap	phage	3047	No	NA	1	1	0	Low-quality	Genome-fragment	6.14	AAI-based (high-confidence)	0	1	Drexlerviridae	Uroviricota	Webervirus
SRR9670908_k141_5104	Lytic	overlap	phage	6211	No	NA	14	6	0	Low-quality	Genome-fragment	12	AAI-based (medium-confidence)	0	1	Unassigned	Uroviricota	Junavirus
SRR9670908_k141_15964	Temperate	overlap	phage	5628	No	NA	14	12	0	Low-quality	Genome-fragment	11.32	AAI-based (high-confidence)	0	1	Drexlerviridae	Uroviricota	Webervirus
SRR9670908_k141_17786	Temperate	overlap	phage	13256	No	NA	18	15	0	Low-quality	Genome-fragment	25.55	AAI-based (high-confidence)	0	1	Peduoviridae	Uroviricota	Uetakevirus
SRR9670875_k141_15037	Temperate	only	phage	25600	No	NA	44	28	0	Medium-quality	Genome-fragment	55.13	AAI-based (high-confidence)	0	1	Drexlerviridae	Uroviricota	Lederbergvirus
SRR9670908_k141_16086	Lytic	only	phage	4078	No	NA	4	3	0	Low-quality	Genome-fragment	9.47	AAI-based (high-confidence)	0	1	Unassigned	Uroviricota	Unassigned
SRR9670908_k141_12741	Temperate	only	phage	4178	No	NA	8	3	0	Low-quality	Genome-fragment	7.68	AAI-based (medium-confidence)	0	1	Peduoviridae	Uroviricota	Unassigned
SRR9670908_k141_8229	Lytic	only	phage	9069	No	NA	8	4	1	Low-quality	Genome-fragment	26.46	AAI-based (high-confidence)	0	1	Peduoviridae	Uroviricota	Felsduovirus
SRR9670908_k141_12819	Lytic	only	phage	11200	No	NA	18	12	1	Low-quality	Genome-fragment	24.45	AAI-based (high-confidence)	0	1	Casjensviridae	Uroviricota	Unassigned
SRR9670908_k141_14268	Temperate	overlap	phage	16908	No	NA	37	17	0	Low-quality	Genome-fragment	35.97	AAI-based (high-confidence)	0	1	Unassigned	Uroviricota	Uetakevirus
SRR9670908_k141_16431	Lytic	overlap	phage	9229	No	NA	14	8	0	Low-quality	Genome-fragment	19.66	AAI-based (high-confidence)	0	1	Ackermannviridae	Uroviricota	Taipeivirus
SRR9670908_k141_14387	Temperate	overlap	phage	3534	No	NA	8	6	0	Low-quality	Genome-fragment	7.45	AAI-based (high-confidence)	0	1	Drexlerviridae	Uroviricota	Tunavirus
SRR9670908_k141_1788	Temperate	only	phage	7433	No	NA	9	2	0	Low-quality	Genome-fragment	5.02	HMM-based (lower-bound)	0	1	Closteroviridae	Kitrinoviricota	Velarivirus
SRR9670932_k141_8711	Temperate	overlap	phage	14022	No	NA	18	12	0	Low-quality	Genome-fragment	37.35	AAI-based (high-confidence)	0	1	Unassigned	Uroviricota	Unassigned
SRR9670932_k141_10859	Lytic	overlap	phage	53290	Yes	38975	66	23	4	Complete	High-quality	100	Provirus (high-confidence)	26.86	1	Peduoviridae	Uroviricota	Fromanvirus
SRR9670875_k141_12234	Lytic	only	phage	6543	No	NA	9	4	0	Low-quality	Genome-fragment	11.77	AAI-based (medium-confidence)	0	1	Unassigned	Uroviricota	Unassigned
SRR9670932_k141_17609	Temperate	only	phage	4944	No	NA	6	4	0	Low-quality	Genome-fragment	10.6	AAI-based (high-confidence)	0	1	Peduoviridae	Uroviricota	Seongnamvirus
SRR9670932_k141_282	eukaryotic virus	overlap	eukaryotic virus	3292	No	NA	4	3	0	Low-quality	Genome-fragment	8.14	AAI-based (high-confidence)	0	1	Poxviridae	Nucleocytoviricota	Orthopoxvirus
SRR9670932_k141_2783	Temperate	only	phage	54719	Yes	23842	68	31	26	Low-quality	Genome-fragment	33.26	HMM-based (lower-bound)	56.43	1	Peduoviridae	Uroviricota	Felsduovirus
SRR9670932_k141_9221	Temperate	overlap	phage	3891	No	NA	6	3	0	Low-quality	Genome-fragment	6.24	AAI-based (high-confidence)	0	1	Unassigned	Uroviricota	Lederbergvirus
SRR9670932_k141_5082	Temperate	overlap	phage	4271	No	NA	12	1	0	Low-quality	Genome-fragment	10.77	AAI-based (high-confidence)	0	1	Kyanoviridae	Uroviricota	Libanvirus
SRR9670932_k141_17957	Temperate	overlap	phage	8554	No	NA	17	2	0	Low-quality	Genome-fragment	22.72	AAI-based (high-confidence)	0	1	Straboviridae	Uroviricota	Unassigned
SRR9670932_k141_5331	Temperate	only	phage	5700	No	NA	13	3	0	Low-quality	Genome-fragment	13.17	AAI-based (medium-confidence)	0	1	Unassigned	Uroviricota	Unassigned
SRR9670932_k141_13623	Temperate	overlap	phage	4153	No	NA	5	2	0	Low-quality	Genome-fragment	6.4	AAI-based (high-confidence)	0	1	Unassigned	Uroviricota	Pbunavirus
SRR9670932_k141_18105	Temperate	overlap	phage	30546	No	NA	30	12	0	Medium-quality	Genome-fragment	50.34	AAI-based (high-confidence)	0	1	Zierdtviridae	Uroviricota	Unassigned
SRR9670932_k141_13643	Temperate	overlap	phage	5071	No	NA	8	1	0	Low-quality	Genome-fragment	13.28	AAI-based (high-confidence)	0	1	Unassigned	Uroviricota	Unassigned
SRR9670875_k141_6847	eukaryotic virus	only	eukaryotic virus	20880	No	NA	26	13	0	Low-quality	Genome-fragment	42.55	AAI-based (medium-confidence)	0	1	Baculoviridae	Unassigned	Alphabaculovirus
SRR9670879_k141_3725	Temperate	only	phage	4758	No	NA	8	4	0	Low-quality	Genome-fragment	9.71	AAI-based (high-confidence)	0	1	Unassigned	Uroviricota	Unassigned
SRR9670932_k141_704	Lytic	only	phage	5761	No	NA	9	8	0	Low-quality	Genome-fragment	8.82	AAI-based (high-confidence)	0	1	Peduoviridae	Uroviricota	Seongnamvirus
SRR9670932_k141_15845	Lytic	overlap	phage	14774	No	NA	30	2	1	Low-quality	Genome-fragment	26.3	AAI-based (high-confidence)	0	1	Unassigned	Uroviricota	Unassigned
SRR9670932_k141_16011	Temperate	only	phage	9338	No	NA	14	5	0	Low-quality	Genome-fragment	23.84	AAI-based (medium-confidence)	0	1	Unassigned	Uroviricota	Unassigned
SRR9670932_k141_9561	Temperate	overlap	phage	13984	No	NA	17	14	0	Low-quality	Genome-fragment	36.67	AAI-based (high-confidence)	0	1	Unassigned	Uroviricota	Unassigned
SRR9670932_k141_16160	Temperate	only	phage	8126	No	NA	7	1	0	Low-quality	Genome-fragment	9.12	HMM-based (lower-bound)	0	1	Unassigned	Unassigned	Unassigned
SRR9670932_k141_11734	Lytic	overlap	phage	6141	No	NA	10	5	0	Low-quality	Genome-fragment	17.56	AAI-based (high-confidence)	0	1	Peduoviridae	Uroviricota	Camvirus
SRR9670932_k141_5598	Temperate	overlap	phage	4895	No	NA	7	3	0	Low-quality	Genome-fragment	9.58	AAI-based (high-confidence)	0	1	Peduoviridae	Uroviricota	Punavirus
SRR9670932_k141_18426	Lytic	overlap	phage	4180	No	NA	13	2	0	Low-quality	Genome-fragment	6.68	AAI-based (high-confidence)	0	1	Unassigned	Uroviricota	Unassigned
SRR9670932_k141_9712	Temperate	overlap	phage	12016	No	NA	25	17	0	Low-quality	Genome-fragment	22.98	AAI-based (high-confidence)	0	1	Peduoviridae	Uroviricota	Oslovirus
SRR9670932_k141_9728	Temperate	only	phage	5518	No	NA	6	4	0	Low-quality	Genome-fragment	9.38	AAI-based (high-confidence)	0	1	Unassigned	Unassigned	Traversvirus
SRR9670875_k141_26815	Temperate	only	phage	8013	No	NA	11	1	0	Low-quality	Genome-fragment	11.5	HMM-based (lower-bound)	0	1	Unassigned	Uroviricota	Unassigned
SRR9670932_k141_3743	Lytic	only	phage	5471	No	NA	11	3	1	Low-quality	Genome-fragment	12.56	AAI-based (medium-confidence)	0	1	Unassigned	Uroviricota	Unassigned
SRR9670932_k141_9988	Temperate	overlap	phage	42116	No	NA	41	6	0	Complete	High-quality	100	ITR (high-confidence)	0	1	Unassigned	Uroviricota	Fromanvirus
SRR9670932_k141_12079	Temperate	overlap	phage	29156	No	NA	44	18	0	Medium-quality	Genome-fragment	83.64	AAI-based (high-confidence)	0	1	Peduoviridae	Uroviricota	Seongnamvirus
SRR9670932_k141_4172	Lytic	overlap	phage	17234	No	NA	28	3	0	Low-quality	Genome-fragment	9.17	HMM-based (lower-bound)	0	1	Mitoviridae	Lenarviricota	Mitovirus
SRR9670932_k141_7850	eukaryotic virus	overlap	eukaryotic virus	4551	No	NA	3	2	0	Low-quality	Genome-fragment	7.15	AAI-based (high-confidence)	0	1	Herpesviridae	Peploviricota	Varicellovirus
SRR9670932_k141_19266	Lytic	overlap	phage	4080	No	NA	8	1	0	Low-quality	Genome-fragment	6.31	AAI-based (high-confidence)	0	1	Peduoviridae	Uroviricota	Seongnamvirus
SRR9670932_k141_12423	Temperate	overlap	phage	7892	No	NA	14	2	0	Low-quality	Genome-fragment	18.91	AAI-based (high-confidence)	0	1	Unassigned	Uroviricota	Unassigned
SRR9670932_k141_10351	Lytic	only	phage	3055	No	NA	6	1	0	Low-quality	Genome-fragment	1.94	HMM-based (lower-bound)	0	1	Unassigned	Unassigned	Skunavirus
SRR9670932_k141_21224	Temperate	only	phage	4648	No	NA	8	8	0	Low-quality	Genome-fragment	12.46	AAI-based (high-confidence)	0	1	Unassigned	Uroviricota	Moineauvirus
SRR9670932_k141_8309	Temperate	only	phage	17859	No	NA	20	14	0	Low-quality	Genome-fragment	47.46	AAI-based (high-confidence)	0	1	Peduoviridae	Uroviricota	Shapirovirus
SRR9670875_k141_9520	Temperate	only	phage	18928	No	NA	23	15	0	Low-quality	Genome-fragment	40.4	AAI-based (high-confidence)	0	1	Unassigned	Uroviricota	Lederbergvirus
SRR9670932_k141_10703	Lytic	only	phage	14991	No	NA	17	8	1	Low-quality	Genome-fragment	30.63	AAI-based (high-confidence)	0	1	Casjensviridae	Uroviricota	Lambdavirus
SRR9670933_k141_9023	Lytic	only	phage	5102	No	NA	5	1	0	Low-quality	Genome-fragment	4.71	AAI-based (high-confidence)	0	1	Unassigned	Unassigned	Coopervirus
SRR9670933_k141_11686	Temperate	only	phage	3665	No	NA	5	1	0	Low-quality	Genome-fragment	8.06	AAI-based (medium-confidence)	0	1	Dicistroviridae	Pisuviricota	Triatovirus
SRR9670933_k141_11910	Temperate	only	phage	6284	No	NA	7	4	0	Low-quality	Genome-fragment	13.64	AAI-based (high-confidence)	0	1	Drexlerviridae	Uroviricota	Tunavirus
SRR9670933_k141_414	Lytic	only	phage	16425	No	NA	25	1	0	Low-quality	Genome-fragment	11.24	HMM-based (lower-bound)	0	1	Unassigned	Unassigned	Unassigned
SRR9670933_k141_2022	Lytic	overlap	phage	9684	No	NA	13	6	0	Low-quality	Genome-fragment	24.29	AAI-based (high-confidence)	0	1	Peduoviridae	Uroviricota	Lambdavirus
SRR9670933_k141_4671	Temperate	overlap	phage	6028	No	NA	1	1	0	Low-quality	Genome-fragment	7.08	AAI-based (high-confidence)	0	1	Unassigned	Uroviricota	Lambdavirus
SRR9670933_k141_12266	Temperate	overlap	phage	4243	No	NA	6	3	1	Low-quality	Genome-fragment	8.14	AAI-based (high-confidence)	0	1	Unassigned	Unassigned	Traversvirus
SRR9670933_k141_5940	Temperate	only	phage	6987	No	NA	10	9	0	Low-quality	Genome-fragment	14.05	AAI-based (high-confidence)	0	1	Peduoviridae	Uroviricota	Lambdavirus
SRR9670933_k141_5948	Lytic	overlap	phage	4645	No	NA	3	3	0	Low-quality	Genome-fragment	9.13	AAI-based (high-confidence)	0	1	Drexlerviridae	Uroviricota	Lambdavirus
SRR9670875_k141_15215	Lytic	overlap	phage	35550	No	NA	51	16	1	High-quality	High-quality	97.04	AAI-based (high-confidence)	0	1	Peduoviridae	Uroviricota	Casadabanvirus
SRR9670933_k141_8519	Lytic	only	phage	7130	No	NA	11	1	0	Low-quality	Genome-fragment	11.44	HMM-based (lower-bound)	0	1	Unassigned	Unassigned	Unassigned
SRR9670933_k141_3634	eukaryotic virus	only	eukaryotic virus	3641	No	NA	8	3	0	Low-quality	Genome-fragment	3.31	AAI-based (high-confidence)	0	1	Mimiviridae	Nucleocytoviricota	Mimivirus
SRR9670933_k141_8675	Lytic	overlap	phage	16972	No	NA	22	7	0	Low-quality	Genome-fragment	42.08	AAI-based (high-confidence)	0	1	Autographiviridae	Uroviricota	Friunavirus
SRR9670933_k141_2413	Lytic	overlap	phage	9879	No	NA	15	4	0	Low-quality	Genome-fragment	23.51	AAI-based (high-confidence)	0	1	Herelleviridae	Uroviricota	Kayvirus
SRR9670933_k141_12833	Temperate	only	phage	9596	No	NA	12	1	0	Low-quality	Genome-fragment	15.8	HMM-based (lower-bound)	0	1	Unassigned	Uroviricota	Unassigned
SRR9670933_k141_7448	Lytic	only	phage	5497	No	NA	7	3	0	Low-quality	Genome-fragment	5.04	AAI-based (high-confidence)	0	1	Peduoviridae	Uroviricota	Stanholtvirus
SRR9670934_k141_41186	Temperate	only	phage	4598	No	NA	6	1	0	Low-quality	Genome-fragment	5.84	HMM-based (lower-bound)	0	1	Peduoviridae	Uroviricota	Seongnamvirus
SRR9670934_k141_15494	Temperate	overlap	phage	7086	No	NA	8	4	0	Low-quality	Genome-fragment	18.19	AAI-based (high-confidence)	0	1	Peduoviridae	Uroviricota	Seongnamvirus
SRR9670934_k141_41245	Lytic	only	phage	3694	No	NA	6	1	0	Medium-quality	Genome-fragment	88.77	HMM-based (lower-bound)	0	1	Circoviridae	Cressdnaviricota	Lambdavirus
SRR9670934_k141_25837	Lytic	overlap	phage	10667	No	NA	15	6	0	Low-quality	Genome-fragment	23.66	AAI-based (high-confidence)	0	1	Casjensviridae	Uroviricota	Unassigned
SRR9670875_k141_6946	Lytic	only	phage	15941	No	NA	25	3	0	Medium-quality	Genome-fragment	50.36	AAI-based (high-confidence)	0	1	Unassigned	Uroviricota	Unassigned
SRR9670934_k141_5268	Lytic	overlap	phage	16218	No	NA	23	17	1	Low-quality	Genome-fragment	37.1	AAI-based (high-confidence)	0	1	Drexlerviridae	Uroviricota	Unassigned
SRR9670934_k141_15650	Temperate	only	phage	28581	No	NA	38	12	1	Medium-quality	Genome-fragment	62.9	AAI-based (high-confidence)	0	1	Casjensviridae	Uroviricota	Unassigned
SRR9670934_k141_330	Lytic	overlap	phage	4485	No	NA	7	4	0	Low-quality	Genome-fragment	10.28	AAI-based (high-confidence)	0	1	Peduoviridae	Uroviricota	Unassigned
SRR9670934_k141_15688	eukaryotic virus	only	eukaryotic virus	3597	No	NA	6	2	0	Low-quality	Genome-fragment	7.76	AAI-based (high-confidence)	0	1	Papillomaviridae	Cossaviricota	Deltapapillomavirus
SRR9670934_k141_21108	Temperate	only	phage	8212	No	NA	14	3	0	Low-quality	Genome-fragment	21.37	AAI-based (high-confidence)	0	1	Unassigned	Uroviricota	Unassigned
SRR9670934_k141_745	Temperate	only	phage	4488	No	NA	4	4	0	Low-quality	Genome-fragment	4.99	AAI-based (high-confidence)	0	1	Unassigned	Uroviricota	Aphroditevirus
SRR9670934_k141_41704	Temperate	only	phage	9663	No	NA	21	15	0	Low-quality	Genome-fragment	23.76	AAI-based (high-confidence)	0	1	Unassigned	Uroviricota	Lederbergvirus
SRR9670934_k141_31640	Temperate	overlap	phage	7181	No	NA	15	8	0	Low-quality	Genome-fragment	17.76	AAI-based (high-confidence)	0	1	Kyanoviridae	Uroviricota	Unassigned
SRR9670934_k141_36899	Temperate	only	phage	6246	No	NA	10	1	0	Low-quality	Genome-fragment	3.92	AAI-based (high-confidence)	0	1	Straboviridae	Uroviricota	Unassigned
SRR9670934_k141_31859	Lytic	overlap	phage	6917	No	NA	9	3	0	Low-quality	Genome-fragment	15.94	AAI-based (high-confidence)	0	1	Peduoviridae	Uroviricota	Seongnamvirus
SRR9670875_k141_23783	Temperate	overlap	phage	6627	No	NA	6	5	0	Low-quality	Genome-fragment	13.31	AAI-based (high-confidence)	0	1	Drexlerviridae	Uroviricota	Unassigned
SRR9670934_k141_11333	eukaryotic virus	overlap	eukaryotic virus	6966	No	NA	8	5	0	Low-quality	Genome-fragment	17.07	AAI-based (high-confidence)	0	1	Herpesviridae	Peploviricota	Varicellovirus
SRR9670934_k141_11342	Temperate	only	phage	3758	No	NA	1	1	0	Low-quality	Genome-fragment	6.1	HMM-based (lower-bound)	0	1	Unassigned	Uroviricota	Unassigned
SRR9670934_k141_11371	eukaryotic virus	only	eukaryotic virus	3150	No	NA	5	2	0	Low-quality	Genome-fragment	7.58	AAI-based (high-confidence)	0	1	Herpesviridae	Peploviricota	Rhadinovirus
SRR9670934_k141_11422	Lytic	overlap	phage	3036	No	NA	5	1	0	Low-quality	Genome-fragment	7.77	AAI-based (high-confidence)	0	1	Unassigned	Uroviricota	Unassigned
SRR9670934_k141_47154	Lytic	only	phage	5504	No	NA	9	1	0	Low-quality	Genome-fragment	11.93	AAI-based (high-confidence)	0	1	Unassigned	Uroviricota	Unassigned
SRR9670934_k141_47192	Temperate	overlap	phage	3561	No	NA	5	4	0	Low-quality	Genome-fragment	8.8	AAI-based (high-confidence)	0	1	Unassigned	Uroviricota	Unassigned
SRR9670934_k141_26661	Temperate	overlap	phage	7444	No	NA	19	5	0	Low-quality	Genome-fragment	14.8	AAI-based (medium-confidence)	0	1	Unassigned	Uroviricota	Unassigned
SRR9670934_k141_26759	Lytic	only	phage	3876	No	NA	10	4	0	Low-quality	Genome-fragment	9.36	AAI-based (high-confidence)	0	1	Unassigned	Uroviricota	Unassigned
SRR9670934_k141_37511	eukaryotic virus	only	eukaryotic virus	15671	No	NA	18	1	0	Low-quality	Genome-fragment	9.69	AAI-based (high-confidence)	0	1	Mimiviridae	Nucleocytoviricota	Mimivirus
SRR9670934_k141_37570	eukaryotic virus	only	eukaryotic virus	3317	No	NA	5	2	0	Low-quality	Genome-fragment	7.3	AAI-based (high-confidence)	0	1	Marseilleviridae	Nucleocytoviricota	Marseillevirus
SRR9670875_k141_18293	Lytic	overlap	phage	8476	No	NA	22	4	0	Low-quality	Genome-fragment	21.65	AAI-based (high-confidence)	0	1	Unassigned	Uroviricota	Camtrevirus
SRR9670934_k141_37674	Temperate	overlap	phage	3477	No	NA	4	3	0	Low-quality	Genome-fragment	10	AAI-based (medium-confidence)	0	1	Peduoviridae	Uroviricota	Seongnamvirus
SRR9670934_k141_11844	Temperate	overlap	phage	3101	No	NA	9	1	0	Low-quality	Genome-fragment	7.89	AAI-based (high-confidence)	0	1	Unassigned	Uroviricota	Unassigned
SRR9670934_k141_16930	Temperate	overlap	phage	3261	No	NA	4	3	0	Low-quality	Genome-fragment	2.35	AAI-based (medium-confidence)	0	1	Unassigned	Uroviricota	Unassigned
SRR9670934_k141_17041	Temperate	only	phage	8923	No	NA	10	4	0	Low-quality	Genome-fragment	19.58	AAI-based (medium-confidence)	0	1	Unassigned	Uroviricota	Unassigned
SRR9670934_k141_12017	Temperate	overlap	phage	16232	No	NA	19	11	0	Low-quality	Genome-fragment	39.59	AAI-based (medium-confidence)	0	1	Unassigned	Uroviricota	Unassigned
SRR9670934_k141_42944	Temperate	only	phage	5155	No	NA	12	1	0	Low-quality	Genome-fragment	12.04	AAI-based (high-confidence)	0	1	Unassigned	Uroviricota	Unassigned
SRR9670934_k141_27355	Temperate	only	phage	23124	No	NA	18	4	0	Medium-quality	Genome-fragment	75.54	AAI-based (high-confidence)	0	1	Herelleviridae	Uroviricota	Unassigned
SRR9670934_k141_43066	Temperate	only	phage	38842	Yes	37291	42	18	2	High-quality	High-quality	90.62	AAI-based (high-confidence)	3.99	1	Casjensviridae	Uroviricota	Unassigned
SRR9670934_k141_22645	Lytic	overlap	phage	16878	No	NA	20	8	0	Low-quality	Genome-fragment	41.35	AAI-based (high-confidence)	0	1	Unassigned	Uroviricota	Unassigned
SRR9670934_k141_17518	Temperate	only	phage	3822	No	NA	5	1	0	Low-quality	Genome-fragment	2.13	HMM-based (lower-bound)	0	1	Unassigned	Unassigned	Unassigned
SRR9670875_k141_9697	Lytic	overlap	phage	5489	No	NA	11	3	0	Low-quality	Genome-fragment	9.06	AAI-based (high-confidence)	0	1	Secoviridae	Pisuviricota	Sequivirus
SRR9670934_k141_38608	Temperate	overlap	phage	3817	No	NA	3	3	0	Low-quality	Genome-fragment	8.77	AAI-based (high-confidence)	0	1	Unassigned	Uroviricota	Lambdavirus
SRR9670934_k141_43293	eukaryotic virus	only	eukaryotic virus	5736	No	NA	7	4	0	Low-quality	Genome-fragment	14.58	AAI-based (high-confidence)	0	1	Phycodnaviridae	Nucleocytoviricota	Prasinovirus
SRR9670934_k141_38629	Lytic	overlap	phage	9884	No	NA	8	3	0	Low-quality	Genome-fragment	17.82	AAI-based (medium-confidence)	0	1	Unassigned	Uroviricota	Unassigned
SRR9670934_k141_7248	Temperate	only	phage	9130	No	NA	11	5	1	Low-quality	Genome-fragment	21.12	AAI-based (high-confidence)	0	1	Unassigned	Uroviricota	Moineauvirus
SRR9670934_k141_17624	Lytic	overlap	phage	3950	No	NA	11	3	0	Low-quality	Genome-fragment	10.6	AAI-based (high-confidence)	0	1	Herelleviridae	Uroviricota	Caeruleovirus
SRR9670934_k141_38890	Lytic	only	phage	3575	No	NA	6	1	0	Low-quality	Genome-fragment	9.32	AAI-based (medium-confidence)	0	1	Unassigned	Unassigned	Unassigned
SRR9670934_k141_33123	Temperate	only	phage	8980	No	NA	11	2	1	Low-quality	Genome-fragment	5.57	HMM-based (lower-bound)	0	1	Unassigned	Uroviricota	Unassigned
SRR9670934_k141_48369	Temperate	only	phage	4140	No	NA	4	1	0	Low-quality	Genome-fragment	6.26	HMM-based (lower-bound)	0	1	Unassigned	Unassigned	Certrevirus
SRR9670934_k141_22926	eukaryotic virus	only	eukaryotic virus	12184	No	NA	14	5	0	Low-quality	Genome-fragment	29.83	AAI-based (high-confidence)	0	1	Mimiviridae	Nucleocytoviricota	Mimivirus
SRR9670934_k141_7469	Temperate	only	phage	5449	No	NA	13	4	0	Low-quality	Genome-fragment	13.62	AAI-based (high-confidence)	0	1	Unassigned	Uroviricota	Unassigned
SRR9670875_k141_1472	Lytic	overlap	phage	17289	No	NA	28	18	0	Low-quality	Genome-fragment	36.79	AAI-based (high-confidence)	0	1	Peduoviridae	Uroviricota	Traversvirus
SRR9670934_k141_43588	Lytic	overlap	phage	6087	No	NA	11	4	0	Low-quality	Genome-fragment	12.23	AAI-based (high-confidence)	0	1	Unassigned	Uroviricota	Unassigned
SRR9670934_k141_17783	Temperate	overlap	phage	17435	No	NA	35	12	0	Low-quality	Genome-fragment	43.09	AAI-based (high-confidence)	0	1	Straboviridae	Uroviricota	Unassigned
SRR9670934_k141_7734	Lytic	overlap	phage	61728	Yes	57418	99	28	4	High-quality	High-quality	95.38	AAI-based (high-confidence)	6.98	1	Herelleviridae	Uroviricota	Unassigned
SRR9670934_k141_2751	Lytic	only	phage	5518	No	NA	15	1	0	Low-quality	Genome-fragment	3.3	AAI-based (high-confidence)	0	1	Unassigned	Uroviricota	Unassigned
SRR9670934_k141_43807	Lytic	only	phage	26401	No	NA	38	15	0	Medium-quality	Genome-fragment	58.59	AAI-based (high-confidence)	0	1	Peduoviridae	Uroviricota	Unassigned
SRR9670934_k141_2794	Lytic	only	phage	3563	No	NA	12	1	0	Low-quality	Genome-fragment	2.4	HMM-based (lower-bound)	0	1	Unassigned	Uroviricota	Lambdavirus
SRR9670934_k141_43846	Lytic	only	phage	6000	Yes	3982	9	4	2	Low-quality	Genome-fragment	8.12	AAI-based (medium-confidence)	33.63	1	Unassigned	Uroviricota	Unassigned
SRR9670934_k141_43882	Temperate	only	phage	29798	Yes	21667	34	18	5	Medium-quality	Genome-fragment	55.21	AAI-based (high-confidence)	27.29	1	Unassigned	Unassigned	Unassigned
SRR9670934_k141_7986	Temperate	only	phage	13450	No	NA	9	2	0	Low-quality	Genome-fragment	8.04	AAI-based (high-confidence)	0	1	Straboviridae	Uroviricota	Pseudotevenvirus
SRR9670934_k141_39312	Temperate	only	phage	38012	Yes	33763	50	22	3	Medium-quality	Genome-fragment	72.11	AAI-based (medium-confidence)	11.18	1	Casjensviridae	Uroviricota	Unassigned
SRR9670875_k141_18628	Temperate	overlap	phage	3279	No	NA	4	4	0	Low-quality	Genome-fragment	8.71	AAI-based (high-confidence)	0	1	Unassigned	Uroviricota	Moineauvirus
SRR9670934_k141_48727	eukaryotic virus	only	eukaryotic virus	3186	No	NA	2	2	0	Low-quality	Genome-fragment	7.03	AAI-based (medium-confidence)	0	1	Baculoviridae	Unassigned	Betabaculovirus
SRR9670934_k141_23375	Temperate	only	phage	3651	No	NA	3	1	0	Low-quality	Genome-fragment	7.02	AAI-based (medium-confidence)	0	1	Unassigned	Unassigned	Unassigned
SRR9670934_k141_23387	Lytic	overlap	phage	8534	No	NA	5	2	0	Low-quality	Genome-fragment	12.84	AAI-based (high-confidence)	0	1	Unassigned	Uroviricota	Kenoshavirus
SRR9670934_k141_3146	Temperate	only	phage	3811	No	NA	8	1	0	Low-quality	Genome-fragment	9.98	AAI-based (medium-confidence)	0	1	Flaviviridae	Kitrinoviricota	Flavivirus
SRR9670934_k141_18176	Lytic	only	phage	15811	No	NA	21	13	2	Low-quality	Genome-fragment	33.85	AAI-based (high-confidence)	0	1	Drexlerviridae	Uroviricota	Unassigned
SRR9670934_k141_48833	Temperate	overlap	phage	13728	No	NA	29	3	0	Low-quality	Genome-fragment	29.93	AAI-based (high-confidence)	0	1	Mitoviridae	Lenarviricota	Mitovirus
SRR9670934_k141_18302	Temperate	only	phage	7280	No	NA	11	6	0	Low-quality	Genome-fragment	18.02	AAI-based (high-confidence)	0	1	Straboviridae	Uroviricota	Unassigned
SRR9670934_k141_8322	Lytic	overlap	phage	6873	No	NA	9	4	0	Low-quality	Genome-fragment	17.22	AAI-based (high-confidence)	0	1	Unassigned	Uroviricota	Unassigned
SRR9670934_k141_28486	Temperate	overlap	phage	71624	Yes	48246	90	38	16	Complete	High-quality	100	Provirus (high-confidence)	32.64	1	Straboviridae	Uroviricota	Tequatrovirus
SRR9670934_k141_34179	Temperate	only	phage	3637	No	NA	7	4	0	Low-quality	Genome-fragment	8.96	AAI-based (medium-confidence)	0	1	Peduoviridae	Uroviricota	Seongnamvirus
SRR9670875_k141_15480	Temperate	only	phage	3153	No	NA	4	2	0	Low-quality	Genome-fragment	5.33	AAI-based (medium-confidence)	0	1	Unassigned	Unassigned	Lambdavirus
SRR9670879_k141_25087	eukaryotic virus	overlap	eukaryotic virus	69581	Yes	52309	90	12	10	Medium-quality	Genome-fragment	89.61	AAI-based (high-confidence)	24.82	1	Mimiviridae	Nucleocytoviricota	Mimivirus
SRR9670878_k141_17410	Temperate	only	phage	3437	No	NA	6	6	0	Low-quality	Genome-fragment	8.1	AAI-based (high-confidence)	0	1	Unassigned	Uroviricota	Unassigned
SRR9670934_k141_39835	Lytic	only	phage	3314	No	NA	3	2	0	Low-quality	Genome-fragment	6.2	AAI-based (high-confidence)	0	1	Peduoviridae	Uroviricota	Seongnamvirus
SRR9670934_k141_18506	Temperate	only	phage	3002	No	NA	7	2	0	Low-quality	Genome-fragment	7.18	AAI-based (high-confidence)	0	1	Unassigned	Uroviricota	Unassigned
SRR9670934_k141_28656	Temperate	overlap	phage	3908	No	NA	10	2	0	Low-quality	Genome-fragment	8.98	AAI-based (high-confidence)	0	1	Herelleviridae	Uroviricota	Bequatrovirus
SRR9670934_k141_34333	Lytic	overlap	phage	3817	No	NA	7	2	0	Low-quality	Genome-fragment	8.28	AAI-based (high-confidence)	0	1	Unassigned	Uroviricota	Unassigned
SRR9670934_k141_8793	Temperate	only	phage	4913	Yes	3232	10	3	1	Low-quality	Genome-fragment	1.99	AAI-based (high-confidence)	34.22	1	Straboviridae	Uroviricota	Lambdavirus
SRR9670934_k141_3517	Temperate	only	phage	4311	No	NA	8	3	0	Low-quality	Genome-fragment	10.83	AAI-based (high-confidence)	0	1	Unassigned	Uroviricota	Unassigned
SRR9670934_k141_23900	eukaryotic virus	overlap	eukaryotic virus	13927	No	NA	20	10	0	Low-quality	Genome-fragment	34.42	AAI-based (high-confidence)	0	1	Mimiviridae	Nucleocytoviricota	Mimivirus
SRR9670934_k141_49420	Temperate	only	phage	4431	No	NA	5	2	0	Low-quality	Genome-fragment	11.11	AAI-based (medium-confidence)	0	1	Unassigned	Uroviricota	Unassigned
SRR9670934_k141_23980	Temperate	only	phage	11462	No	NA	11	3	0	Low-quality	Genome-fragment	17.69	AAI-based (medium-confidence)	0	1	Straboviridae	Uroviricota	Unassigned
SRR9670934_k141_40311	Lytic	only	phage	3455	No	NA	6	2	0	Low-quality	Genome-fragment	2.77	HMM-based (lower-bound)	0	1	Unassigned	Uroviricota	Unassigned
SRR9670875_k141_23983	Temperate	only	phage	7367	No	NA	16	5	0	Low-quality	Genome-fragment	17.46	AAI-based (high-confidence)	0	1	Straboviridae	Uroviricota	Tequatrovirus
SRR9670934_k141_13483	Temperate	overlap	phage	13010	No	NA	23	13	0	Low-quality	Genome-fragment	32.66	AAI-based (medium-confidence)	0	1	Unassigned	Uroviricota	Mydovirus
SRR9670934_k141_44812	Temperate	only	phage	11276	No	NA	9	2	1	Low-quality	Genome-fragment	6.74	AAI-based (high-confidence)	0	1	Straboviridae	Uroviricota	Lambdavirus
SRR9670934_k141_13562	Temperate	only	phage	4027	No	NA	10	2	0	Low-quality	Genome-fragment	9.94	AAI-based (high-confidence)	0	1	Unassigned	Uroviricota	Unassigned
SRR9670934_k141_34831	eukaryotic virus	only	eukaryotic virus	6570	No	NA	6	3	0	Low-quality	Genome-fragment	15.84	AAI-based (high-confidence)	0	1	Mimiviridae	Nucleocytoviricota	Mimivirus
SRR9670934_k141_29402	Lytic	overlap	phage	4740	No	NA	3	3	0	Low-quality	Genome-fragment	7.33	AAI-based (high-confidence)	0	1	Unassigned	Uroviricota	Skunavirus
SRR9670934_k141_34898	Temperate	only	phage	3512	No	NA	7	2	0	Low-quality	Genome-fragment	8.52	AAI-based (high-confidence)	0	1	Unassigned	Uroviricota	Agricanvirus
SRR9670934_k141_13881	Temperate	only	phage	24188	No	NA	36	29	0	Medium-quality	Genome-fragment	62.11	AAI-based (high-confidence)	0	1	Drexlerviridae	Uroviricota	Lederbergvirus
SRR9670934_k141_29533	Temperate	only	phage	10151	No	NA	16	5	0	Low-quality	Genome-fragment	22.6	AAI-based (medium-confidence)	0	1	Straboviridae	Uroviricota	Unassigned
SRR9670934_k141_40933	Temperate	overlap	phage	40687	Yes	36484	69	21	3	Complete	High-quality	100	DTR (medium-confidence)	10.33	1	Unassigned	Unassigned	Unassigned
SRR9670934_k141_41011	Lytic	overlap	phage	5289	No	NA	17	1	0	Low-quality	Genome-fragment	13.58	AAI-based (high-confidence)	0	1	Peduoviridae	Uroviricota	Peduovirus
SRR9670875_k141_12665	Temperate	only	phage	4759	No	NA	7	1	0	Low-quality	Genome-fragment	3.43	HMM-based (lower-bound)	0	1	Unassigned	Unassigned	Unassigned
SRR9670934_k141_35390	Temperate	only	phage	4964	No	NA	4	3	0	Low-quality	Genome-fragment	17.51	HMM-based (lower-bound)	0	1	Peribunyaviridae	Negarnaviricota	Orthobunyavirus
SRR9670934_k141_35432	Lytic	only	phage	4161	No	NA	5	1	0	Low-quality	Genome-fragment	7	HMM-based (lower-bound)	0	1	Peduoviridae	Uroviricota	Seongnamvirus
SRR9670934_k141_29938	Temperate	only	phage	34899	No	NA	42	23	0	Medium-quality	Genome-fragment	80.81	AAI-based (high-confidence)	0	1	Peduoviridae	Uroviricota	Unassigned
SRR9670934_k141_49940	Temperate	overlap	phage	63202	No	NA	88	21	3	High-quality	High-quality	99.4	AAI-based (high-confidence)	0	1	Unassigned	Uroviricota	Moineauvirus
SRR9670934_k141_19780	Temperate	overlap	phage	49553	Yes	33267	71	16	9	Complete	High-quality	100	Provirus (medium-confidence)	32.87	1	Zierdtviridae	Uroviricota	Fromanvirus
SRR9670934_k141_35516	eukaryotic virus	only	eukaryotic virus	10422	No	NA	16	7	0	Low-quality	Genome-fragment	6.03	AAI-based (high-confidence)	0	1	Phycodnaviridae	Nucleocytoviricota	Prasinovirus
SRR9670934_k141_35699	Temperate	overlap	phage	3471	No	NA	4	3	0	Low-quality	Genome-fragment	7.71	AAI-based (high-confidence)	0	1	Unassigned	Uroviricota	Audreyjarvisvirus
SRR9670934_k141_30222	Lytic	only	phage	4911	No	NA	6	4	0	Low-quality	Genome-fragment	11.05	AAI-based (high-confidence)	0	1	Flaviviridae	Kitrinoviricota	Flavivirus
SRR9670934_k141_45697	eukaryotic virus	only	eukaryotic virus	13157	No	NA	16	6	1	Low-quality	Genome-fragment	7.77	AAI-based (high-confidence)	0	1	Poxviridae	Nucleocytoviricota	Betaentomopoxvirus
SRR9670934_k141_24810	Temperate	overlap	phage	7866	No	NA	10	7	0	Low-quality	Genome-fragment	20.19	AAI-based (high-confidence)	0	1	Unassigned	Uroviricota	Unassigned
SRR9670875_k141_12667	Lytic	only	phage	12929	No	NA	16	10	0	Low-quality	Genome-fragment	16.12	HMM-based (lower-bound)	0	1	Unassigned	Uroviricota	Punavirus
SRR9670934_k141_50366	Lytic	overlap	phage	8224	No	NA	21	3	0	Low-quality	Genome-fragment	18.11	AAI-based (high-confidence)	0	1	Unassigned	Uroviricota	Unassigned
SRR9670934_k141_36031	Temperate	only	phage	13438	No	NA	12	8	0	Low-quality	Genome-fragment	32.61	AAI-based (high-confidence)	0	1	Straboviridae	Uroviricota	Unassigned
SRR9670934_k141_4980	Temperate	only	phage	3196	No	NA	8	1	0	Low-quality	Genome-fragment	6.7	AAI-based (high-confidence)	0	1	Picornaviridae	Pisuviricota	Rosavirus
SRR9670934_k141_30584	Temperate	only	phage	5536	No	NA	11	1	0	Low-quality	Genome-fragment	10.09	HMM-based (lower-bound)	0	1	Unassigned	Uroviricota	Unassigned
SRR9670934_k141_5121	Temperate	only	phage	48687	Yes	14872	50	15	12	Low-quality	Genome-fragment	33.27	AAI-based (high-confidence)	69.45	1	Unassigned	Unassigned	Unassigned
SRR9670934_k141_25169	Temperate	only	phage	5426	No	NA	6	1	0	Low-quality	Genome-fragment	5.05	HMM-based (lower-bound)	0	1	Unassigned	Unassigned	Unassigned
SRR9670934_k141_30881	Temperate	only	phage	7787	No	NA	6	1	0	Low-quality	Genome-fragment	6.23	HMM-based (lower-bound)	0	1	Unassigned	Unassigned	Unassigned
SRR9670934_k141_25516	Lytic	only	phage	14706	No	NA	21	13	0	Low-quality	Genome-fragment	43.37	AAI-based (medium-confidence)	0	1	Unassigned	Uroviricota	Peeveelvirus
SRR9670934_k141_51180	Temperate	overlap	phage	12280	No	NA	20	8	0	Low-quality	Genome-fragment	38.83	AAI-based (high-confidence)	0	1	Unassigned	Uroviricota	Unassigned
SRR9670934_k141_51194	Temperate	only	phage	8545	No	NA	4	3	0	Low-quality	Genome-fragment	5.1	AAI-based (high-confidence)	0	1	Straboviridae	Uroviricota	Unassigned
SRR9670875_k141_21200	Lytic	only	phage	5949	No	NA	11	1	0	Low-quality	Genome-fragment	14.46	HMM-based (lower-bound)	0	1	Hantaviridae	Negarnaviricota	Loanvirus
SRR9670934_k141_25609	Temperate	only	phage	5754	No	NA	9	4	0	Low-quality	Genome-fragment	7.41	AAI-based (high-confidence)	0	1	Unassigned	Uroviricota	Unassigned
SRR9670934_k141_51409	Temperate	only	phage	10680	No	NA	18	3	0	Low-quality	Genome-fragment	25.72	AAI-based (high-confidence)	0	1	Unassigned	Uroviricota	Unassigned
SRR9670934_k141_51451	Temperate	overlap	phage	34374	No	NA	46	12	0	Complete	High-quality	100	DTR (high-confidence)	0	1	Unassigned	Uroviricota	Vedamuthuvirus
SRR9670934_k141_15220	Lytic	only	phage	5906	No	NA	7	2	0	Low-quality	Genome-fragment	9.8	AAI-based (high-confidence)	0	1	Unassigned	Uroviricota	Unassigned
SRR9670935_k141_25652	Temperate	overlap	phage	17387	No	NA	23	10	0	Low-quality	Genome-fragment	42.38	AAI-based (high-confidence)	0	1	Unassigned	Uroviricota	Unassigned
SRR9670935_k141_17184	Temperate	only	phage	9884	No	NA	15	6	1	Low-quality	Genome-fragment	26.93	AAI-based (high-confidence)	0	1	Peduoviridae	Uroviricota	Peduovirus
SRR9670935_k141_8729	Lytic	overlap	phage	9146	Yes	8623	10	7	1	Low-quality	Genome-fragment	24.42	AAI-based (high-confidence)	5.72	1	Peduoviridae	Uroviricota	Xuanwuvirus
SRR9670935_k141_8784	Lytic	only	phage	6274	No	NA	8	1	0	Low-quality	Genome-fragment	4.22	HMM-based (lower-bound)	0	1	Unassigned	Unassigned	Unassigned
SRR9670935_k141_127	Temperate	only	phage	5493	No	NA	12	1	0	Low-quality	Genome-fragment	10.63	AAI-based (medium-confidence)	0	1	Unassigned	Uroviricota	Unassigned
SRR9670935_k141_38609	Lytic	only	phage	3846	Yes	1238	4	2	1	Low-quality	Genome-fragment	0.73	AAI-based (medium-confidence)	67.81	1	Peduoviridae	Uroviricota	Seongnamvirus
SRR9670875_k141_21218	Temperate	only	phage	5167	No	NA	12	5	0	Low-quality	Genome-fragment	11.22	AAI-based (medium-confidence)	0	1	Unassigned	Uroviricota	Lambdavirus
SRR9670935_k141_4639	Temperate	only	phage	5592	No	NA	6	3	0	Low-quality	Genome-fragment	14.18	AAI-based (high-confidence)	0	1	Unassigned	Uroviricota	Phikzvirus
SRR9670935_k141_38748	Lytic	only	phage	4348	No	NA	7	4	1	Low-quality	Genome-fragment	8.74	AAI-based (medium-confidence)	0	1	Unassigned	Uroviricota	Lambdavirus
SRR9670935_k141_17571	Lytic	only	phage	4327	No	NA	10	8	0	Low-quality	Genome-fragment	8.79	AAI-based (high-confidence)	0	1	Unassigned	Uroviricota	Unassigned
SRR9670935_k141_8997	Temperate	only	phage	4529	No	NA	8	4	0	Low-quality	Genome-fragment	8.59	AAI-based (high-confidence)	0	1	Peduoviridae	Uroviricota	Seongnamvirus
SRR9670935_k141_21723	Temperate	overlap	phage	21124	No	NA	19	4	0	Medium-quality	Genome-fragment	52.55	AAI-based (medium-confidence)	0	1	Mesyanzhinovviridae	Uroviricota	Unassigned
SRR9670935_k141_4910	Temperate	only	phage	7204	No	NA	9	5	1	Low-quality	Genome-fragment	17.06	AAI-based (high-confidence)	0	1	Casjensviridae	Uroviricota	Kagunavirus
SRR9670935_k141_21804	Temperate	only	phage	17498	No	NA	23	6	0	Low-quality	Genome-fragment	38.85	AAI-based (high-confidence)	0	1	Unassigned	Uroviricota	Lederbergvirus
SRR9670935_k141_9125	Lytic	only	phage	12993	No	NA	18	11	0	Low-quality	Genome-fragment	23.45	AAI-based (high-confidence)	0	1	Straboviridae	Uroviricota	Tequatrovirus
SRR9670935_k141_13160	Temperate	overlap	phage	45831	Yes	36063	63	31	9	Complete	High-quality	100	Provirus (high-confidence)	21.31	1	Peduoviridae	Uroviricota	Peduovirus
SRR9670935_k141_9155	Temperate	overlap	phage	4799	No	NA	10	2	0	Low-quality	Genome-fragment	12.27	AAI-based (high-confidence)	0	1	Unassigned	Uroviricota	Brussowvirus
SRR9670875_k141_12717	Temperate	overlap	phage	5492	No	NA	10	4	0	Low-quality	Genome-fragment	11.67	AAI-based (high-confidence)	0	1	Unassigned	Uroviricota	Oslovirus
SRR9670935_k141_833	Temperate	only	phage	3112	No	NA	5	3	0	Low-quality	Genome-fragment	7.48	AAI-based (high-confidence)	0	1	Unassigned	Uroviricota	Unassigned
SRR9670935_k141_26474	Lytic	only	phage	3111	No	NA	7	4	0	Low-quality	Genome-fragment	7.8	AAI-based (high-confidence)	0	1	Unassigned	Uroviricota	Unassigned
SRR9670935_k141_30786	Temperate	overlap	phage	20804	No	NA	39	14	0	Low-quality	Genome-fragment	42.09	AAI-based (high-confidence)	0	1	Peduoviridae	Uroviricota	Uetakevirus
SRR9670935_k141_17845	eukaryotic virus	overlap	eukaryotic virus	11343	No	NA	16	9	0	Low-quality	Genome-fragment	29.01	AAI-based (high-confidence)	0	1	Adenoviridae	Preplasmiviricota	Atadenovirus
SRR9670935_k141_26555	Temperate	only	phage	3742	No	NA	5	1	0	Low-quality	Genome-fragment	6.92	AAI-based (medium-confidence)	0	1	Unassigned	Uroviricota	Unassigned
SRR9670935_k141_13235	Lytic	only	phage	11167	No	NA	13	7	0	Low-quality	Genome-fragment	20.24	AAI-based (high-confidence)	0	1	Peduoviridae	Uroviricota	Unassigned
SRR9670935_k141_1029	Lytic	overlap	phage	6525	No	NA	14	2	0	Low-quality	Genome-fragment	10.99	AAI-based (medium-confidence)	0	1	Unassigned	Uroviricota	Unassigned
SRR9670935_k141_39308	Temperate	only	phage	4166	No	NA	6	1	0	Low-quality	Genome-fragment	5.98	HMM-based (lower-bound)	0	1	Peduoviridae	Uroviricota	Seongnamvirus
SRR9670935_k141_30887	Temperate	only	phage	3985	No	NA	5	1	0	Low-quality	Genome-fragment	9.74	AAI-based (medium-confidence)	0	1	Unassigned	Unassigned	Unassigned
SRR9670935_k141_1156	Temperate	overlap	phage	9801	No	NA	19	9	0	Low-quality	Genome-fragment	25.16	AAI-based (high-confidence)	0	1	Salasmaviridae	Uroviricota	Hemphillvirus
SRR9670875_k141_24119	Temperate	overlap	phage	9178	No	NA	24	2	0	Low-quality	Genome-fragment	23.78	AAI-based (high-confidence)	0	1	Unassigned	Uroviricota	Unassigned
SRR9670935_k141_1283	Lytic	overlap	phage	6726	No	NA	17	2	0	Low-quality	Genome-fragment	16.46	AAI-based (high-confidence)	0	1	Drexlerviridae	Uroviricota	Hanrivervirus
SRR9670935_k141_13491	Temperate	only	phage	8348	No	NA	10	1	0	Low-quality	Genome-fragment	10.17	AAI-based (medium-confidence)	0	1	Unassigned	Unassigned	Unassigned
SRR9670935_k141_1445	Temperate	overlap	phage	44126	Yes	28612	58	16	9	Medium-quality	Genome-fragment	63.39	AAI-based (medium-confidence)	35.16	1	Peduoviridae	Uroviricota	Unassigned
SRR9670935_k141_34895	Temperate	only	phage	4175	Yes	3397	5	3	1	Low-quality	Genome-fragment	9.59	AAI-based (high-confidence)	18.63	1	Unassigned	Unassigned	Lambdavirus
SRR9670935_k141_13641	eukaryotic virus	only	eukaryotic virus	4610	No	NA	11	3	0	Low-quality	Genome-fragment	8.52	AAI-based (high-confidence)	0	1	Herpesviridae	Peploviricota	Simplexvirus
SRR9670935_k141_31212	Lytic	only	phage	3353	No	NA	2	1	0	Low-quality	Genome-fragment	4.87	AAI-based (high-confidence)	0	1	Demerecviridae	Uroviricota	Lambdavirus
SRR9670935_k141_39530	Temperate	only	phage	3207	No	NA	4	1	0	Low-quality	Genome-fragment	4.85	HMM-based (lower-bound)	0	1	Unassigned	Unassigned	Tinduovirus
SRR9670935_k141_9727	Temperate	only	phage	3034	No	NA	6	3	0	Low-quality	Genome-fragment	8.73	AAI-based (high-confidence)	0	1	Unassigned	Uroviricota	Fromanvirus
SRR9670935_k141_22463	Temperate	overlap	phage	6551	No	NA	12	1	0	Low-quality	Genome-fragment	4.72	HMM-based (lower-bound)	0	1	Peduoviridae	Uroviricota	Seongnamvirus
SRR9670935_k141_39584	Temperate	only	phage	6763	No	NA	10	5	0	Low-quality	Genome-fragment	15.07	AAI-based (high-confidence)	0	1	Peduoviridae	Uroviricota	Unassigned
SRR9670875_k141_27468	Temperate	only	phage	5748	No	NA	1	1	0	Low-quality	Genome-fragment	10.38	AAI-based (high-confidence)	0	1	Straboviridae	Uroviricota	Tequatrovirus
SRR9670935_k141_35155	Temperate	overlap	phage	12188	No	NA	9	5	0	Low-quality	Genome-fragment	24.45	AAI-based (high-confidence)	0	1	Straboviridae	Uroviricota	Tequatrovirus
SRR9670935_k141_31526	Lytic	only	phage	3738	No	NA	5	1	0	Low-quality	Genome-fragment	8.58	AAI-based (high-confidence)	0	1	Unassigned	Unassigned	Unassigned
SRR9670935_k141_6035	Lytic	only	phage	8780	No	NA	10	6	0	Low-quality	Genome-fragment	17.28	AAI-based (high-confidence)	0	1	Peduoviridae	Uroviricota	Unassigned
SRR9670935_k141_13921	Temperate	only	phage	5350	No	NA	10	1	0	Low-quality	Genome-fragment	16.02	HMM-based (lower-bound)	0	1	Unassigned	Uroviricota	Unassigned
SRR9670935_k141_14009	Temperate	only	phage	4117	No	NA	4	3	0	Low-quality	Genome-fragment	7.07	HMM-based (lower-bound)	0	1	Unassigned	Uroviricota	Lambdavirus
SRR9670935_k141_6207	Lytic	only	phage	3070	No	NA	8	1	0	Low-quality	Genome-fragment	8.81	AAI-based (high-confidence)	0	1	Unassigned	Uroviricota	Unassigned
SRR9670935_k141_23062	Temperate	only	phage	6870	No	NA	10	6	0	Low-quality	Genome-fragment	14.14	AAI-based (medium-confidence)	0	1	Unassigned	Uroviricota	Unassigned
SRR9670935_k141_18386	Temperate	overlap	phage	5351	No	NA	8	6	0	Low-quality	Genome-fragment	12.5	AAI-based (high-confidence)	0	1	Peduoviridae	Uroviricota	Seongnamvirus
SRR9670935_k141_6376	Temperate	overlap	phage	4229	No	NA	4	3	0	Low-quality	Genome-fragment	12.59	AAI-based (high-confidence)	0	1	Unassigned	Uroviricota	Unassigned
SRR9670935_k141_35647	Lytic	only	phage	4759	No	NA	6	1	0	Low-quality	Genome-fragment	5.11	HMM-based (lower-bound)	0	1	Unassigned	Unassigned	Jilinvirus
SRR9670875_k141_15845	eukaryotic virus	only	eukaryotic virus	5673	No	NA	7	2	0	Low-quality	Genome-fragment	8.52	HMM-based (lower-bound)	0	1	Baculoviridae	Unassigned	Alphabaculovirus
SRR9670935_k141_18538	Lytic	overlap	phage	6918	No	NA	9	7	0	Low-quality	Genome-fragment	17.64	AAI-based (medium-confidence)	0	1	Unassigned	Uroviricota	Unassigned
SRR9670935_k141_23249	Temperate	only	phage	3363	No	NA	7	2	0	Low-quality	Genome-fragment	8.49	AAI-based (medium-confidence)	0	1	Unassigned	Uroviricota	Unassigned
SRR9670935_k141_40236	Lytic	overlap	phage	5324	No	NA	7	4	0	Low-quality	Genome-fragment	13.86	AAI-based (high-confidence)	0	1	Peduoviridae	Uroviricota	Peduovirus
SRR9670935_k141_6523	Lytic	overlap	phage	11270	No	NA	21	5	0	Low-quality	Genome-fragment	28.46	AAI-based (high-confidence)	0	1	Straboviridae	Uroviricota	Moonvirus
SRR9670935_k141_31952	Temperate	only	phage	16152	No	NA	21	15	0	Low-quality	Genome-fragment	39.43	AAI-based (high-confidence)	0	1	Unassigned	Uroviricota	Unassigned
SRR9670935_k141_31976	Temperate	only	phage	6105	No	NA	9	3	0	Low-quality	Genome-fragment	13.18	AAI-based (medium-confidence)	0	1	Drexlerviridae	Uroviricota	Unassigned
SRR9670935_k141_10689	Temperate	only	phage	12225	No	NA	25	20	0	Low-quality	Genome-fragment	17.08	HMM-based (lower-bound)	0	1	Unassigned	Uroviricota	Lambdavirus
SRR9670935_k141_10717	Temperate	only	phage	7457	No	NA	13	6	0	Low-quality	Genome-fragment	11.53	HMM-based (lower-bound)	0	1	Unassigned	Uroviricota	Lambdavirus
SRR9670935_k141_32034	eukaryotic virus	only	eukaryotic virus	21735	No	NA	32	20	2	Low-quality	Genome-fragment	49.75	AAI-based (high-confidence)	0	1	Baculoviridae	Unassigned	Alphabaculovirus
SRR9670935_k141_6567	Temperate	overlap	phage	15192	No	NA	21	12	1	Low-quality	Genome-fragment	29.45	AAI-based (high-confidence)	0	1	Peduoviridae	Uroviricota	Traversvirus
SRR9670875_k141_4713	Temperate	overlap	phage	43126	No	NA	58	31	1	High-quality	High-quality	95.65	AAI-based (high-confidence)	0	1	Peduoviridae	Uroviricota	Seongnamvirus
SRR9670879_k141_18091	Temperate	only	phage	3183	No	NA	8	1	0	Low-quality	Genome-fragment	9.32	AAI-based (high-confidence)	0	1	Phenuiviridae	Negarnaviricota	Phlebovirus
SRR9670935_k141_18884	Lytic	only	phage	12265	No	NA	21	16	0	Low-quality	Genome-fragment	35.92	AAI-based (high-confidence)	0	1	Peduoviridae	Uroviricota	Lederbergvirus
SRR9670935_k141_3028	Temperate	only	phage	12083	No	NA	18	9	0	Low-quality	Genome-fragment	33.22	AAI-based (medium-confidence)	0	1	Unassigned	Uroviricota	Agricanvirus
SRR9670935_k141_23625	Temperate	only	phage	7897	No	NA	8	2	0	Low-quality	Genome-fragment	6.14	AAI-based (medium-confidence)	0	1	Peduoviridae	Uroviricota	Seongnamvirus
SRR9670935_k141_32311	Lytic	only	phage	4826	No	NA	9	8	0	Low-quality	Genome-fragment	10.32	AAI-based (high-confidence)	0	1	Unassigned	Uroviricota	Unassigned
SRR9670935_k141_19051	Temperate	overlap	phage	36385	No	NA	49	35	0	Medium-quality	Genome-fragment	77.51	AAI-based (high-confidence)	0	1	Casjensviridae	Uroviricota	Lambdavirus
SRR9670935_k141_23718	Lytic	only	phage	3086	No	NA	4	3	0	Low-quality	Genome-fragment	9.17	AAI-based (high-confidence)	0	1	Unassigned	Uroviricota	Unassigned
SRR9670935_k141_14830	Temperate	only	phage	4296	No	NA	10	1	0	Low-quality	Genome-fragment	5.19	HMM-based (lower-bound)	0	1	Unassigned	Uroviricota	Unassigned
SRR9670935_k141_32493	Temperate	only	phage	5513	No	NA	10	2	0	Low-quality	Genome-fragment	8.59	HMM-based (lower-bound)	0	1	Unassigned	Uroviricota	Lambdavirus
SRR9670935_k141_19264	Lytic	only	phage	19689	No	NA	21	19	0	Low-quality	Genome-fragment	40.43	AAI-based (high-confidence)	0	1	Drexlerviridae	Uroviricota	Pankowvirus
SRR9670935_k141_23942	Temperate	overlap	phage	4821	No	NA	10	5	0	Low-quality	Genome-fragment	14.28	AAI-based (medium-confidence)	0	1	Unassigned	Uroviricota	Unassigned
SRR9670875_k141_10194	Lytic	overlap	phage	20912	No	NA	30	7	0	Medium-quality	Genome-fragment	52.68	AAI-based (high-confidence)	0	1	Kyanoviridae	Uroviricota	Unassigned
SRR9670935_k141_11260	Lytic	only	phage	6297	No	NA	8	1	0	Low-quality	Genome-fragment	12.92	AAI-based (medium-confidence)	0	1	Unassigned	Uroviricota	Unassigned
SRR9670935_k141_41062	Lytic	only	phage	3491	No	NA	6	4	0	Low-quality	Genome-fragment	10.67	AAI-based (high-confidence)	0	1	Unassigned	Uroviricota	Unassigned
SRR9670935_k141_3910	Temperate	overlap	phage	27711	No	NA	49	17	0	Medium-quality	Genome-fragment	87.63	AAI-based (high-confidence)	0	1	Unassigned	Uroviricota	Unassigned
SRR9670935_k141_32968	Lytic	only	phage	3345	No	NA	3	3	0	Low-quality	Genome-fragment	3.79	HMM-based (lower-bound)	0	1	Unassigned	Uroviricota	Unassigned
SRR9670935_k141_15482	Lytic	only	phage	4655	No	NA	8	5	0	Low-quality	Genome-fragment	9.9	AAI-based (high-confidence)	0	1	Peduoviridae	Uroviricota	Lambdavirus
SRR9670935_k141_29127	Temperate	only	phage	8696	No	NA	12	1	0	Low-quality	Genome-fragment	5.85	HMM-based (lower-bound)	0	1	Unassigned	Uroviricota	Unassigned
SRR9670935_k141_33284	Temperate	only	phage	3447	No	NA	4	1	0	Low-quality	Genome-fragment	5.57	AAI-based (medium-confidence)	0	1	Unassigned	Uroviricota	Unassigned
SRR9670935_k141_19756	Temperate	only	phage	5606	No	NA	11	3	0	Low-quality	Genome-fragment	10.41	AAI-based (high-confidence)	0	1	Peduoviridae	Uroviricota	Seongnamvirus
SRR9670935_k141_7678	Temperate	only	phage	7526	No	NA	8	5	0	Low-quality	Genome-fragment	15.73	AAI-based (medium-confidence)	0	1	Casjensviridae	Uroviricota	Unassigned
SRR9670935_k141_24628	Lytic	overlap	phage	3154	No	NA	4	1	0	Low-quality	Genome-fragment	7.03	AAI-based (high-confidence)	0	1	Unassigned	Uroviricota	Unassigned
SRR9670875_k141_1859	Lytic	only	phage	7334	No	NA	9	2	0	Low-quality	Genome-fragment	21.37	AAI-based (high-confidence)	0	1	Peduoviridae	Uroviricota	Peduovirus
SRR9670935_k141_36999	Lytic	overlap	phage	18661	No	NA	22	13	0	Low-quality	Genome-fragment	46.86	AAI-based (high-confidence)	0	1	Betaflexiviridae	Kitrinoviricota	Vitivirus
SRR9670935_k141_20130	Temperate	only	phage	3097	No	NA	2	2	0	Low-quality	Genome-fragment	6.6	AAI-based (high-confidence)	0	1	Ackermannviridae	Uroviricota	Kuttervirus
SRR9670935_k141_12140	Temperate	only	phage	7039	No	NA	16	5	0	Low-quality	Genome-fragment	17.41	AAI-based (high-confidence)	0	1	Unassigned	Uroviricota	Unassigned
SRR9670935_k141_16195	Temperate	overlap	phage	5456	No	NA	6	4	0	Low-quality	Genome-fragment	16.64	AAI-based (high-confidence)	0	1	Unassigned	Uroviricota	Unassigned
SRR9670935_k141_42067	Temperate	only	phage	7714	Yes	5797	10	8	1	Low-quality	Genome-fragment	12.99	AAI-based (medium-confidence)	24.85	1	Peduoviridae	Uroviricota	Unassigned
SRR9670935_k141_16208	Temperate	overlap	phage	6479	No	NA	6	1	0	Low-quality	Genome-fragment	15.81	AAI-based (high-confidence)	0	1	Unassigned	Uroviricota	Lambdavirus
SRR9670935_k141_37408	Lytic	overlap	phage	4933	No	NA	12	5	0	Low-quality	Genome-fragment	12.2	AAI-based (high-confidence)	0	1	Drexlerviridae	Uroviricota	Unassigned
SRR9670935_k141_8181	Temperate	only	phage	19940	No	NA	24	15	0	Medium-quality	Genome-fragment	50.66	AAI-based (high-confidence)	0	1	Peduoviridae	Uroviricota	Seongnamvirus
SRR9670935_k141_37498	Temperate	only	phage	4724	No	NA	6	1	0	Low-quality	Genome-fragment	2.91	HMM-based (lower-bound)	0	1	Unassigned	Unassigned	Unassigned
SRR9670935_k141_42243	Temperate	only	phage	7203	No	NA	12	3	0	Low-quality	Genome-fragment	13.39	AAI-based (high-confidence)	0	1	Peduoviridae	Uroviricota	Seongnamvirus
SRR9670875_k141_7645	Lytic	only	phage	3921	Yes	3130	7	2	1	Low-quality	Genome-fragment	3.87	HMM-based (lower-bound)	20.17	1	Unassigned	Uroviricota	Unassigned
SRR9670935_k141_16305	Temperate	only	phage	9357	Yes	5846	13	3	2	Low-quality	Genome-fragment	9.61	HMM-based (lower-bound)	37.52	1	Unassigned	Uroviricota	Unassigned
SRR9670935_k141_12410	Lytic	only	phage	4289	No	NA	6	4	0	Low-quality	Genome-fragment	8.99	AAI-based (high-confidence)	0	1	Peduoviridae	Uroviricota	Cimandefvirus
SRR9670935_k141_20614	Lytic	overlap	phage	4159	No	NA	4	4	0	Low-quality	Genome-fragment	9.84	AAI-based (high-confidence)	0	1	Unassigned	Uroviricota	Unassigned
SRR9670935_k141_25335	Lytic	only	phage	9265	No	NA	14	6	0	Low-quality	Genome-fragment	18.98	AAI-based (medium-confidence)	0	1	Unassigned	Uroviricota	Unassigned
SRR9670935_k141_12520	Temperate	only	phage	8273	No	NA	5	5	0	Low-quality	Genome-fragment	16.32	AAI-based (high-confidence)	0	1	Drexlerviridae	Uroviricota	Lambdavirus
SRR9670935_k141_34072	Temperate	overlap	phage	5425	No	NA	10	1	0	Low-quality	Genome-fragment	12.09	AAI-based (high-confidence)	0	1	Peduoviridae	Uroviricota	Seongnamvirus
SRR9670935_k141_12539	Temperate	only	phage	7162	No	NA	16	9	0	Low-quality	Genome-fragment	15.43	AAI-based (high-confidence)	0	1	Unassigned	Uroviricota	Lambdavirus
SRR9670935_k141_42571	Temperate	overlap	phage	48620	No	NA	74	67	0	Complete	High-quality	100	DTR (high-confidence)	0	1	Drexlerviridae	Uroviricota	Webervirus
SRR9670935_k141_42577	Lytic	overlap	phage	14259	No	NA	23	2	1	Complete	High-quality	100	DTR (high-confidence)	0	1	Unassigned	Unassigned	Unassigned
SRR9670935_k141_20856	Temperate	only	phage	25371	No	NA	29	13	0	Medium-quality	Genome-fragment	61.89	AAI-based (high-confidence)	0	1	Peduoviridae	Uroviricota	Peduovirus
SRR9670875_k141_12995	eukaryotic virus	only	eukaryotic virus	6318	No	NA	5	2	0	Low-quality	Genome-fragment	3.9	AAI-based (medium-confidence)	0	1	Herpesviridae	Peploviricota	Simplexvirus
SRR9670935_k141_37984	Temperate	only	phage	9429	No	NA	15	11	0	Low-quality	Genome-fragment	22.34	AAI-based (high-confidence)	0	1	Chaseviridae	Uroviricota	Unassigned
SRR9670935_k141_38309	eukaryotic virus	only	eukaryotic virus	3486	No	NA	3	1	0	Low-quality	Genome-fragment	2.04	HMM-based (lower-bound)	0	1	Poxviridae	Nucleocytoviricota	Betaentomopoxvirus
SRR9670928_k141_5908	Temperate	only	phage	9626	No	NA	5	3	0	Low-quality	Genome-fragment	8.69	AAI-based (medium-confidence)	0	1	Unassigned	Uroviricota	Unassigned
SRR9670928_k141_5928	Temperate	only	phage	3036	No	NA	6	1	0	Low-quality	Genome-fragment	8.34	AAI-based (high-confidence)	0	1	Alloherpesviridae	Peploviricota	Batrachovirus
SRR9670928_k141_89	Temperate	only	phage	5603	No	NA	9	1	0	Low-quality	Genome-fragment	9.97	HMM-based (lower-bound)	0	1	Peduoviridae	Uroviricota	Seongnamvirus
SRR9670928_k141_130	Temperate	only	phage	5410	No	NA	9	2	0	Low-quality	Genome-fragment	12.33	AAI-based (medium-confidence)	0	1	Straboviridae	Uroviricota	Unassigned
SRR9670928_k141_11867	Temperate	only	phage	16530	No	NA	24	20	0	Low-quality	Genome-fragment	36.05	AAI-based (high-confidence)	0	1	Peduoviridae	Uroviricota	Lambdavirus
SRR9670928_k141_23850	Temperate	overlap	phage	12856	No	NA	23	4	1	Low-quality	Genome-fragment	22.41	AAI-based (high-confidence)	0	1	Peduoviridae	Uroviricota	Seongnamvirus
SRR9670928_k141_9047	eukaryotic virus	overlap	eukaryotic virus	23336	No	NA	29	11	0	Medium-quality	Genome-fragment	59.54	AAI-based (high-confidence)	0	1	Phycodnaviridae	Nucleocytoviricota	Prasinovirus
SRR9670928_k141_3149	Lytic	only	phage	4590	No	NA	6	1	0	Low-quality	Genome-fragment	1.84	HMM-based (lower-bound)	0	1	Unassigned	Uroviricota	Omegavirus
SRR9670875_k141_13005	Temperate	overlap	phage	6712	No	NA	7	4	0	Low-quality	Genome-fragment	13.02	AAI-based (medium-confidence)	0	1	Unassigned	Uroviricota	Unassigned
SRR9670928_k141_9173	Temperate	overlap	phage	3980	No	NA	5	4	0	Low-quality	Genome-fragment	11.87	AAI-based (high-confidence)	0	1	Peduoviridae	Uroviricota	Felsduovirus
SRR9670928_k141_3253	Temperate	overlap	phage	22445	No	NA	29	11	0	Medium-quality	Genome-fragment	55.49	AAI-based (high-confidence)	0	1	Unassigned	Uroviricota	Unassigned
SRR9670928_k141_3278	Temperate	only	phage	5244	No	NA	5	1	0	Low-quality	Genome-fragment	8.36	AAI-based (high-confidence)	0	1	Unassigned	Uroviricota	Unassigned
SRR9670928_k141_12163	Temperate	overlap	phage	3241	No	NA	4	3	0	Low-quality	Genome-fragment	4.7	AAI-based (medium-confidence)	0	1	Peduoviridae	Uroviricota	Lambdavirus
SRR9670928_k141_24134	Lytic	only	phage	5057	No	NA	8	2	0	Low-quality	Genome-fragment	11.9	AAI-based (high-confidence)	0	1	Mesyanzhinovviridae	Uroviricota	Timquatrovirus
SRR9670928_k141_648	Temperate	overlap	phage	3638	No	NA	8	4	0	Low-quality	Genome-fragment	6.15	AAI-based (high-confidence)	0	1	Unassigned	Uroviricota	Lambdavirus
SRR9670928_k141_3461	Lytic	overlap	phage	8106	No	NA	11	4	0	Low-quality	Genome-fragment	13.65	AAI-based (high-confidence)	0	1	Unassigned	Uroviricota	Unassigned
SRR9670928_k141_18134	Lytic	only	phage	10541	No	NA	14	11	1	Low-quality	Genome-fragment	22.88	AAI-based (high-confidence)	0	1	Casjensviridae	Uroviricota	Lambdavirus
SRR9670928_k141_21373	eukaryotic virus	only	eukaryotic virus	6167	No	NA	4	2	0	Low-quality	Genome-fragment	1.43	HMM-based (lower-bound)	0	1	Mimiviridae	Nucleocytoviricota	Mimivirus
SRR9670928_k141_21411	Temperate	only	phage	19023	Yes	7671	21	5	2	Low-quality	Genome-fragment	21.11	AAI-based (high-confidence)	59.68	1	Unassigned	Unassigned	Unassigned
SRR9670875_k141_13016	Temperate	overlap	phage	4361	No	NA	9	5	0	Low-quality	Genome-fragment	10.71	AAI-based (high-confidence)	0	1	Unassigned	Uroviricota	Moineauvirus
SRR9670928_k141_6813	Temperate	only	phage	3338	No	NA	7	1	0	Low-quality	Genome-fragment	2.14	HMM-based (lower-bound)	0	1	Coronaviridae	Pisuviricota	Betacoronavirus
SRR9670928_k141_1041	Lytic	only	phage	10180	No	NA	12	7	0	Low-quality	Genome-fragment	25.01	AAI-based (high-confidence)	0	1	Autographiviridae	Uroviricota	Unassigned
SRR9670928_k141_1047	Lytic	overlap	phage	39290	No	NA	59	24	1	Medium-quality	Genome-fragment	89.12	AAI-based (medium-confidence)	0	1	Unassigned	Uroviricota	Unassigned
SRR9670928_k141_3639	Lytic	only	phage	5573	No	NA	7	2	0	Low-quality	Genome-fragment	15.36	AAI-based (high-confidence)	0	1	Unassigned	Uroviricota	Unassigned
SRR9670928_k141_18418	Temperate	only	phage	7430	No	NA	16	1	0	Low-quality	Genome-fragment	11.82	AAI-based (high-confidence)	0	1	Unassigned	Uroviricota	Unassigned
SRR9670928_k141_18446	Lytic	only	phage	3266	No	NA	2	1	0	Low-quality	Genome-fragment	2.65	HMM-based (lower-bound)	0	1	Unassigned	Unassigned	Unassigned
SRR9670928_k141_12453	Temperate	overlap	phage	4800	No	NA	8	4	0	Low-quality	Genome-fragment	9.98	AAI-based (medium-confidence)	0	1	Unassigned	Uroviricota	Traversvirus
SRR9670928_k141_15649	Lytic	only	phage	4621	Yes	2986	8	2	1	Low-quality	Genome-fragment	7.4	AAI-based (high-confidence)	35.38	1	Unassigned	Uroviricota	Unassigned
SRR9670928_k141_12548	Temperate	overlap	phage	3870	No	NA	5	1	0	Low-quality	Genome-fragment	8.69	AAI-based (high-confidence)	0	1	Unassigned	Uroviricota	Unassigned
SRR9670928_k141_21615	Lytic	only	phage	26830	No	NA	41	17	0	Medium-quality	Genome-fragment	59.54	AAI-based (high-confidence)	0	1	Peduoviridae	Uroviricota	Phapecoctavirus
SRR9670875_k141_4838	Lytic	only	phage	3012	No	NA	6	4	0	Low-quality	Genome-fragment	9.25	AAI-based (medium-confidence)	0	1	Unassigned	Uroviricota	Vequintavirus
SRR9670928_k141_24724	Lytic	only	phage	9237	No	NA	11	2	1	Low-quality	Genome-fragment	5.73	HMM-based (lower-bound)	0	1	Unassigned	Uroviricota	Lambdavirus
SRR9670928_k141_12640	Temperate	only	phage	3578	No	NA	10	7	0	Low-quality	Genome-fragment	8.79	AAI-based (high-confidence)	0	1	Unassigned	Uroviricota	Lederbergvirus
SRR9670928_k141_7161	Lytic	only	phage	13317	No	NA	22	5	0	Low-quality	Genome-fragment	32.53	AAI-based (high-confidence)	0	1	Autographiviridae	Uroviricota	Unassigned
SRR9670928_k141_4009	Temperate	overlap	phage	8496	No	NA	15	13	0	Low-quality	Genome-fragment	20.53	AAI-based (high-confidence)	0	1	Peduoviridae	Uroviricota	Lederbergvirus
SRR9670928_k141_10258	Temperate	only	phage	5125	No	NA	10	4	0	Low-quality	Genome-fragment	10.24	HMM-based (lower-bound)	0	1	Sedoreoviridae	Duplornaviricota	Rotavirus
SRR9670928_k141_1610	Lytic	only	phage	3322	No	NA	6	5	0	Low-quality	Genome-fragment	7.75	AAI-based (high-confidence)	0	1	Peduoviridae	Uroviricota	Lederbergvirus
SRR9670928_k141_16108	Temperate	only	phage	17831	No	NA	20	1	0	Low-quality	Genome-fragment	38.89	AAI-based (high-confidence)	0	1	Unassigned	Uroviricota	Unassigned
SRR9670928_k141_16119	Lytic	overlap	phage	8783	No	NA	14	7	0	Low-quality	Genome-fragment	19.23	AAI-based (medium-confidence)	0	1	Unassigned	Uroviricota	Unassigned
SRR9670928_k141_1656	Lytic	overlap	phage	3859	No	NA	2	1	0	Low-quality	Genome-fragment	6.77	AAI-based (high-confidence)	0	1	Unassigned	Uroviricota	Unassigned
SRR9670928_k141_27362	Temperate	overlap	phage	3794	No	NA	9	8	0	Low-quality	Genome-fragment	9.33	AAI-based (high-confidence)	0	1	Unassigned	Uroviricota	Lederbergvirus
SRR9670875_k141_5000	Temperate	overlap	phage	3035	No	NA	2	2	0	Low-quality	Genome-fragment	7.37	AAI-based (high-confidence)	0	1	Unassigned	Uroviricota	Ceduovirus
SRR9670928_k141_22016	Temperate	overlap	phage	5767	No	NA	11	6	0	Low-quality	Genome-fragment	11.73	AAI-based (medium-confidence)	0	1	Unassigned	Uroviricota	Traversvirus
SRR9670928_k141_7341	Temperate	only	phage	9370	No	NA	13	8	0	Low-quality	Genome-fragment	27.94	AAI-based (high-confidence)	0	1	Peduoviridae	Uroviricota	Seongnamvirus
SRR9670928_k141_12998	Temperate	only	phage	31299	Yes	20489	30	16	8	Medium-quality	Genome-fragment	50.35	AAI-based (high-confidence)	34.54	1	Autographiviridae	Uroviricota	Lederbergvirus
SRR9670928_k141_1963	Temperate	only	phage	4758	No	NA	5	3	0	Low-quality	Genome-fragment	13.15	AAI-based (high-confidence)	0	1	Unassigned	Uroviricota	Unassigned
SRR9670928_k141_13089	Temperate	only	phage	3039	No	NA	3	2	0	Low-quality	Genome-fragment	47.72	AAI-based (high-confidence)	0	1	Microviridae	Phixviricota	Unassigned
SRR9670928_k141_27476	Lytic	only	phage	7913	No	NA	7	4	0	Low-quality	Genome-fragment	18.04	AAI-based (medium-confidence)	0	1	Unassigned	Uroviricota	Tinduovirus
SRR9670928_k141_27526	Lytic	only	phage	4533	No	NA	7	5	0	Low-quality	Genome-fragment	10.48	AAI-based (high-confidence)	0	1	Unassigned	Uroviricota	Lederbergvirus
SRR9670928_k141_22277	Temperate	only	phage	3003	No	NA	4	2	0	Low-quality	Genome-fragment	6.21	AAI-based (medium-confidence)	0	1	Peduoviridae	Uroviricota	Seongnamvirus
SRR9670928_k141_10642	eukaryotic virus	only	eukaryotic virus	3735	No	NA	3	1	0	Low-quality	Genome-fragment	1.05	HMM-based (lower-bound)	0	1	Baculoviridae	Unassigned	Alphabaculovirus
SRR9670928_k141_25282	Temperate	overlap	phage	5300	No	NA	7	4	0	Low-quality	Genome-fragment	12.97	AAI-based (high-confidence)	0	1	Schitoviridae	Uroviricota	Unassigned
SRR9670875_k141_10283	Temperate	only	phage	3392	No	NA	8	3	0	Low-quality	Genome-fragment	8.23	AAI-based (medium-confidence)	0	1	Unassigned	Uroviricota	Moineauvirus
SRR9670928_k141_4657	Temperate	only	phage	37418	No	NA	53	6	0	Medium-quality	Genome-fragment	84.97	AAI-based (high-confidence)	0	1	Unassigned	Uroviricota	Fromanvirus
SRR9670928_k141_17226	Temperate	overlap	phage	3021	No	NA	8	2	0	Low-quality	Genome-fragment	6.77	AAI-based (high-confidence)	0	1	Unassigned	Uroviricota	Unassigned
SRR9670928_k141_28105	Temperate	only	phage	4243	No	NA	6	3	0	Low-quality	Genome-fragment	7.51	AAI-based (high-confidence)	0	1	Unassigned	Uroviricota	Unassigned
SRR9670928_k141_17438	Temperate	only	phage	6132	No	NA	9	3	0	Low-quality	Genome-fragment	11.92	AAI-based (medium-confidence)	0	1	Unassigned	Uroviricota	Unassigned
SRR9670928_k141_28502	Lytic	only	phage	4971	No	NA	10	1	0	Low-quality	Genome-fragment	3.58	HMM-based (lower-bound)	0	1	Unassigned	Unassigned	Unassigned
SRR9670928_k141_14041	Temperate	only	phage	4804	No	NA	7	7	0	Low-quality	Genome-fragment	9.27	AAI-based (high-confidence)	0	1	Peduoviridae	Uroviricota	Felsduovirus
SRR9670928_k141_8332	Temperate	only	phage	7930	No	NA	15	1	0	Low-quality	Genome-fragment	5.33	HMM-based (lower-bound)	0	1	Unassigned	Uroviricota	Unassigned
SRR9670928_k141_28584	Lytic	only	phage	3986	No	NA	6	2	0	Low-quality	Genome-fragment	6.05	HMM-based (lower-bound)	0	1	Unassigned	Uroviricota	Lambdavirus
SRR9670928_k141_26222	Lytic	overlap	phage	4924	No	NA	10	6	0	Low-quality	Genome-fragment	10.76	AAI-based (high-confidence)	0	1	Unassigned	Uroviricota	Unassigned
SRR9670928_k141_23552	Temperate	only	phage	10213	No	NA	14	4	0	Low-quality	Genome-fragment	23.51	AAI-based (high-confidence)	0	1	Unassigned	Uroviricota	Unassigned
SRR9670875_k141_16196	Temperate	only	phage	5108	No	NA	6	1	0	Low-quality	Genome-fragment	1.74	HMM-based (lower-bound)	0	1	Unassigned	Unassigned	Unassigned
SRR9670879_k141_21732	Lytic	only	phage	4169	No	NA	8	1	0	Low-quality	Genome-fragment	8.23	AAI-based (medium-confidence)	0	1	Unassigned	Uroviricota	Unassigned
SRR9670928_k141_11502	Temperate	only	phage	24573	No	NA	30	21	1	Medium-quality	Genome-fragment	54.29	AAI-based (high-confidence)	0	1	Straboviridae	Uroviricota	Unassigned
SRR9670928_k141_5458	Lytic	only	phage	7077	No	NA	11	9	0	Low-quality	Genome-fragment	19.52	AAI-based (high-confidence)	0	1	Unassigned	Uroviricota	Fromanvirus
SRR9670928_k141_11742	Lytic	only	phage	6130	No	NA	7	2	0	Low-quality	Genome-fragment	9.49	AAI-based (high-confidence)	0	1	Unassigned	Uroviricota	Unassigned
SRR9670928_k141_5669	Temperate	overlap	phage	4798	No	NA	6	1	0	Low-quality	Genome-fragment	8.78	AAI-based (medium-confidence)	0	1	Unassigned	Uroviricota	Unassigned
SRR9670928_k141_5875	Temperate	only	phage	16004	No	NA	14	6	1	Low-quality	Genome-fragment	39.09	AAI-based (high-confidence)	0	1	Autographiviridae	Uroviricota	Unassigned
SRR9670928_k141_29039	Temperate	only	phage	12712	No	NA	16	5	0	Low-quality	Genome-fragment	36.52	AAI-based (high-confidence)	0	1	Unassigned	Uroviricota	Unassigned
SRR9670929_k141_3461	Temperate	overlap	phage	17785	No	NA	34	14	0	Low-quality	Genome-fragment	44.16	AAI-based (high-confidence)	0	1	Peduoviridae	Uroviricota	Lambdavirus
SRR9670929_k141_154	Lytic	overlap	phage	3783	No	NA	9	3	0	Low-quality	Genome-fragment	10.45	AAI-based (high-confidence)	0	1	Unassigned	Uroviricota	Vedamuthuvirus
SRR9670929_k141_3688	Lytic	only	phage	7294	No	NA	8	5	0	Low-quality	Genome-fragment	16.17	AAI-based (high-confidence)	0	1	Peduoviridae	Uroviricota	Lambdavirus
SRR9670929_k141_17245	Lytic	overlap	phage	3231	No	NA	5	2	0	Low-quality	Genome-fragment	7.97	AAI-based (medium-confidence)	0	1	Straboviridae	Uroviricota	Gelderlandvirus
SRR9670875_k141_16292	Temperate	only	phage	5468	No	NA	5	4	0	Low-quality	Genome-fragment	15.59	AAI-based (high-confidence)	0	1	Peduoviridae	Uroviricota	Seongnamvirus
SRR9670929_k141_13876	Temperate	only	phage	12453	Yes	8675	19	5	2	Low-quality	Genome-fragment	20.05	AAI-based (high-confidence)	30.34	1	Peduoviridae	Uroviricota	Unassigned
SRR9670929_k141_31135	Temperate	only	phage	5268	No	NA	4	3	0	Low-quality	Genome-fragment	14.74	AAI-based (high-confidence)	0	1	Unassigned	Uroviricota	Fromanvirus
SRR9670929_k141_31143	Temperate	overlap	phage	14294	No	NA	30	22	0	Low-quality	Genome-fragment	40.29	AAI-based (high-confidence)	0	1	Unassigned	Uroviricota	Vedamuthuvirus
SRR9670929_k141_28165	Temperate	overlap	phage	4001	No	NA	5	4	0	Low-quality	Genome-fragment	6.6	AAI-based (high-confidence)	0	1	Unassigned	Uroviricota	Unassigned
SRR9670929_k141_4257	Lytic	overlap	phage	4113	No	NA	3	3	0	Low-quality	Genome-fragment	11.45	AAI-based (high-confidence)	0	1	Unassigned	Uroviricota	Lambdavirus
SRR9670929_k141_21399	Temperate	only	phage	15280	No	NA	31	10	0	Complete	High-quality	100	DTR (high-confidence)	0	1	Unassigned	Uroviricota	Unassigned
SRR9670929_k141_4653	eukaryotic virus	only	eukaryotic virus	4031	No	NA	2	1	0	Low-quality	Genome-fragment	6.54	HMM-based (lower-bound)	0	1	Baculoviridae	Unassigned	Gammabaculovirus
SRR9670929_k141_4844	Lytic	overlap	phage	24965	No	NA	44	12	3	Medium-quality	Genome-fragment	68.46	AAI-based (high-confidence)	0	1	Unassigned	Uroviricota	Unassigned
SRR9670929_k141_21756	Lytic	overlap	phage	9011	No	NA	13	6	0	Low-quality	Genome-fragment	27.99	AAI-based (high-confidence)	0	1	Unassigned	Uroviricota	Unassigned
SRR9670929_k141_11649	Lytic	overlap	phage	35832	Yes	29337	45	15	5	Medium-quality	Genome-fragment	72.97	AAI-based (high-confidence)	18.13	1	Peduoviridae	Uroviricota	Skunavirus
SRR9670875_k141_5135	Temperate	overlap	phage	7114	No	NA	14	9	0	Low-quality	Genome-fragment	15.2	AAI-based (high-confidence)	0	1	Unassigned	Uroviricota	Lederbergvirus
SRR9670929_k141_18247	Temperate	overlap	phage	17911	No	NA	20	5	0	Medium-quality	Genome-fragment	56.62	HMM-based (lower-bound)	0	1	Guelinviridae	Uroviricota	Lambdavirus
SRR9670929_k141_32370	Temperate	overlap	phage	24252	No	NA	45	9	1	Medium-quality	Genome-fragment	63.89	AAI-based (high-confidence)	0	1	Casjensviridae	Uroviricota	Timquatrovirus
SRR9670929_k141_29267	Temperate	only	phage	36678	No	NA	64	37	0	Medium-quality	Genome-fragment	85.93	AAI-based (high-confidence)	0	1	Ackermannviridae	Uroviricota	Taipeivirus
SRR9670929_k141_1749	Temperate	only	phage	4860	No	NA	3	1	0	Low-quality	Genome-fragment	10.42	HMM-based (lower-bound)	0	1	Unassigned	Uroviricota	Unassigned
SRR9670929_k141_2021	Temperate	only	phage	5524	No	NA	9	4	0	Low-quality	Genome-fragment	14.77	AAI-based (high-confidence)	0	1	Unassigned	Uroviricota	Unassigned
SRR9670929_k141_15287	Temperate	only	phage	4518	No	NA	6	5	0	Low-quality	Genome-fragment	10.41	AAI-based (high-confidence)	0	1	Unassigned	Uroviricota	Vedamuthuvirus
SRR9670929_k141_29603	Lytic	only	phage	3748	No	NA	4	4	0	Low-quality	Genome-fragment	8	AAI-based (high-confidence)	0	1	Straboviridae	Uroviricota	Tequatrovirus
SRR9670929_k141_9164	eukaryotic virus	only	eukaryotic virus	9678	No	NA	15	4	0	Low-quality	Genome-fragment	27.63	AAI-based (high-confidence)	0	1	Herpesviridae	Peploviricota	Cytomegalovirus
SRR9670929_k141_29863	Lytic	only	phage	6605	No	NA	11	6	0	Low-quality	Genome-fragment	8.02	AAI-based (high-confidence)	0	1	Unassigned	Uroviricota	Lambdavirus
SRR9670929_k141_33464	Temperate	only	phage	5207	No	NA	6	2	0	Low-quality	Genome-fragment	12.4	AAI-based (high-confidence)	0	1	Unassigned	Uroviricota	Unassigned
SRR9670875_k141_5257	Temperate	overlap	phage	15362	No	NA	20	17	0	Low-quality	Genome-fragment	43.83	AAI-based (high-confidence)	0	1	Peduoviridae	Uroviricota	Felsduovirus
SRR9670929_k141_26427	Temperate	only	phage	6961	No	NA	10	7	0	Low-quality	Genome-fragment	14.99	AAI-based (high-confidence)	0	1	Casjensviridae	Uroviricota	Lambdavirus
SRR9670929_k141_6360	Lytic	only	phage	38518	No	NA	50	5	0	Low-quality	Genome-fragment	17.73	AAI-based (medium-confidence)	0	1	Herelleviridae	Uroviricota	Unassigned
SRR9670929_k141_2629	Temperate	overlap	phage	6423	No	NA	9	6	0	Low-quality	Genome-fragment	16.3	AAI-based (high-confidence)	0	1	Peduoviridae	Uroviricota	Seongnamvirus
SRR9670929_k141_30246	Lytic	only	phage	41059	No	NA	63	42	0	Medium-quality	Genome-fragment	89.8	AAI-based (high-confidence)	0	1	Casjensviridae	Uroviricota	Lambdavirus
SRR9670929_k141_26703	Temperate	overlap	phage	4810	No	NA	7	3	0	Medium-quality	Genome-fragment	80.77	AAI-based (high-confidence)	0	1	Microviridae	Phixviricota	Unassigned
SRR9670929_k141_30374	eukaryotic virus	overlap	eukaryotic virus	5828	No	NA	12	3	0	Low-quality	Genome-fragment	12.61	AAI-based (medium-confidence)	0	1	Baculoviridae	Unassigned	Alphabaculovirus
SRR9670929_k141_10066	Lytic	overlap	phage	47422	No	NA	58	22	1	High-quality	High-quality	100	AAI-based (medium-confidence)	0	1	Casjensviridae	Uroviricota	Unassigned
SRR9670929_k141_34124	Lytic	only	phage	16713	No	NA	22	8	2	Low-quality	Genome-fragment	41.84	AAI-based (high-confidence)	0	1	Unassigned	Uroviricota	Unassigned
SRR9670929_k141_16556	Temperate	overlap	phage	3588	No	NA	4	3	0	Low-quality	Genome-fragment	4.87	HMM-based (lower-bound)	0	1	Unassigned	Uroviricota	Unassigned
SRR9670918_k141_4773	Temperate	overlap	phage	3332	No	NA	4	3	0	Low-quality	Genome-fragment	8.68	AAI-based (high-confidence)	0	1	Straboviridae	Uroviricota	Tequatrovirus
SRR9670875_k141_5362	Lytic	overlap	phage	3875	No	NA	8	1	0	Low-quality	Genome-fragment	9.78	AAI-based (high-confidence)	0	1	Unassigned	Uroviricota	Unassigned
SRR9670918_k141_2120	Lytic	only	phage	6071	No	NA	6	4	0	Low-quality	Genome-fragment	13.47	AAI-based (high-confidence)	0	1	Casjensviridae	Uroviricota	Unassigned
SRR9670918_k141_2123	Temperate	only	phage	6075	No	NA	6	4	0	Low-quality	Genome-fragment	13.48	AAI-based (high-confidence)	0	1	Casjensviridae	Uroviricota	Unassigned
SRR9670918_k141_2198	eukaryotic virus	overlap	eukaryotic virus	3206	No	NA	6	6	0	Low-quality	Genome-fragment	8.19	AAI-based (high-confidence)	0	1	Poxviridae	Nucleocytoviricota	Avipoxvirus
SRR9670918_k141_2288	Temperate	only	phage	4535	No	NA	11	3	0	Low-quality	Genome-fragment	11.55	AAI-based (high-confidence)	0	1	Unassigned	Uroviricota	Unassigned
SRR9670918_k141_2404	Temperate	overlap	phage	5804	No	NA	9	5	0	Low-quality	Genome-fragment	14.84	AAI-based (high-confidence)	0	1	Unassigned	Uroviricota	Unassigned
SRR9670918_k141_3861	Temperate	overlap	phage	27639	No	NA	41	24	0	Medium-quality	Genome-fragment	60.05	AAI-based (high-confidence)	0	1	Unassigned	Uroviricota	Lederbergvirus
SRR9670918_k141_881	Temperate	overlap	phage	3021	No	NA	4	3	0	Low-quality	Genome-fragment	7.73	AAI-based (high-confidence)	0	1	Unassigned	Uroviricota	Unassigned
SRR9670918_k141_3047	Lytic	overlap	phage	12980	No	NA	16	10	1	Low-quality	Genome-fragment	29.06	AAI-based (medium-confidence)	0	1	Unassigned	Uroviricota	Unassigned
SRR9670918_k141_3447	Temperate	only	phage	3157	No	NA	3	3	0	Low-quality	Genome-fragment	8.06	AAI-based (high-confidence)	0	1	Herelleviridae	Uroviricota	Pecentumvirus
SRR9670918_k141_3502	eukaryotic virus	overlap	eukaryotic virus	3056	No	NA	2	2	0	Low-quality	Genome-fragment	7.81	AAI-based (high-confidence)	0	1	Poxviridae	Nucleocytoviricota	Avipoxvirus
SRR9670875_k141_8242	Lytic	only	phage	9319	No	NA	12	6	0	Low-quality	Genome-fragment	25.24	AAI-based (high-confidence)	0	1	Unassigned	Uroviricota	Unassigned
SRR9670918_k141_1469	Lytic	only	phage	7293	No	NA	13	6	0	Low-quality	Genome-fragment	18.26	AAI-based (medium-confidence)	0	1	Straboviridae	Uroviricota	Tequatrovirus
SRR9670931_k141_13006	Temperate	only	phage	3616	No	NA	5	3	0	Low-quality	Genome-fragment	9.02	AAI-based (medium-confidence)	0	1	Peduoviridae	Uroviricota	Seongnamvirus
SRR9670931_k141_5248	Temperate	overlap	phage	6543	No	NA	11	4	0	Low-quality	Genome-fragment	10.9	AAI-based (high-confidence)	0	1	Unassigned	Uroviricota	Unassigned
SRR9670931_k141_7847	Lytic	only	phage	5063	No	NA	9	3	0	Low-quality	Genome-fragment	11.07	AAI-based (high-confidence)	0	1	Unassigned	Uroviricota	Traversvirus
SRR9670931_k141_2721	Temperate	overlap	phage	11727	No	NA	10	7	0	Low-quality	Genome-fragment	27.64	AAI-based (high-confidence)	0	1	Unassigned	Uroviricota	Unassigned
SRR9670931_k141_18383	Lytic	only	phage	4684	No	NA	9	1	0	Low-quality	Genome-fragment	2.02	HMM-based (lower-bound)	0	1	Unassigned	Uroviricota	Unassigned
SRR9670931_k141_7967	Temperate	only	phage	4013	No	NA	5	1	0	Low-quality	Genome-fragment	2.89	HMM-based (lower-bound)	0	1	Unassigned	Uroviricota	Unassigned
SRR9670931_k141_23575	Lytic	only	phage	20198	No	NA	26	3	1	Low-quality	Genome-fragment	14.32	HMM-based (lower-bound)	0	1	Peduoviridae	Uroviricota	Seongnamvirus
SRR9670931_k141_23587	eukaryotic virus	overlap	eukaryotic virus	3273	No	NA	9	1	0	Low-quality	Genome-fragment	7.82	AAI-based (high-confidence)	0	1	Parvoviridae	Cossaviricota	Iteradensovirus
SRR9670931_k141_13205	Temperate	overlap	phage	4569	No	NA	8	1	0	Low-quality	Genome-fragment	7.72	AAI-based (high-confidence)	0	1	Unassigned	Uroviricota	Unassigned
SRR9670875_k141_10588	Temperate	overlap	phage	4544	No	NA	7	3	0	Low-quality	Genome-fragment	11.01	AAI-based (high-confidence)	0	1	Unassigned	Uroviricota	Unassigned
SRR9670931_k141_465	Temperate	only	phage	5429	No	NA	6	5	0	Low-quality	Genome-fragment	11.9	AAI-based (high-confidence)	0	1	Ackermannviridae	Uroviricota	Brussowvirus
SRR9670931_k141_537	Temperate	only	phage	8091	No	NA	21	3	0	Low-quality	Genome-fragment	14.76	AAI-based (medium-confidence)	0	1	Unassigned	Uroviricota	Unassigned
SRR9670931_k141_18703	Temperate	overlap	phage	23681	Yes	19094	35	6	3	Low-quality	Genome-fragment	39.45	AAI-based (high-confidence)	19.37	1	Casjensviridae	Uroviricota	Unassigned
SRR9670931_k141_16109	Temperate	overlap	phage	25733	No	NA	35	23	0	Medium-quality	Genome-fragment	55.69	AAI-based (high-confidence)	0	1	Unassigned	Uroviricota	Pankowvirus
SRR9670931_k141_3051	Lytic	overlap	phage	4227	No	NA	10	1	0	Low-quality	Genome-fragment	9.72	AAI-based (high-confidence)	0	1	Peduoviridae	Uroviricota	Seongnamvirus
SRR9670931_k141_711	Temperate	only	phage	24946	No	NA	35	9	1	Low-quality	Genome-fragment	33.91	AAI-based (high-confidence)	0	1	Peduoviridae	Uroviricota	Seongnamvirus
SRR9670931_k141_13424	Temperate	only	phage	28266	No	NA	42	5	1	Low-quality	Genome-fragment	25.47	AAI-based (high-confidence)	0	1	Unassigned	Uroviricota	Unassigned
SRR9670931_k141_3136	Lytic	overlap	phage	4417	No	NA	10	1	0	Low-quality	Genome-fragment	9.52	AAI-based (high-confidence)	0	1	Unassigned	Uroviricota	Kuravirus
SRR9670931_k141_23817	Lytic	only	phage	5359	No	NA	7	1	0	Low-quality	Genome-fragment	1.53	HMM-based (lower-bound)	0	1	Unassigned	Uroviricota	Unassigned
SRR9670931_k141_10932	Lytic	only	phage	3102	No	NA	9	2	0	Low-quality	Genome-fragment	5.18	AAI-based (high-confidence)	0	1	Unassigned	Uroviricota	Unassigned
SRR9670875_k141_5510	Lytic	only	phage	12125	No	NA	10	6	0	Low-quality	Genome-fragment	31.64	AAI-based (high-confidence)	0	1	Peduoviridae	Uroviricota	Eganvirus
SRR9670931_k141_21719	Temperate	overlap	phage	6325	No	NA	12	3	2	Low-quality	Genome-fragment	10.52	AAI-based (high-confidence)	0	1	Unassigned	Uroviricota	Unassigned
SRR9670931_k141_24119	eukaryotic virus	overlap	eukaryotic virus	4930	No	NA	7	2	0	Low-quality	Genome-fragment	7.91	AAI-based (high-confidence)	0	1	Alphasatellitidae	Unassigned	Muscarsatellite
SRR9670931_k141_11077	Temperate	overlap	phage	3185	No	NA	1	1	0	Low-quality	Genome-fragment	6	AAI-based (high-confidence)	0	1	Unassigned	Uroviricota	Unassigned
SRR9670931_k141_19219	Temperate	overlap	phage	5986	No	NA	8	6	0	Low-quality	Genome-fragment	17.6	AAI-based (medium-confidence)	0	1	Unassigned	Uroviricota	Unassigned
SRR9670931_k141_24245	Temperate	overlap	phage	9092	No	NA	18	4	1	Low-quality	Genome-fragment	15.09	AAI-based (high-confidence)	0	1	Unassigned	Uroviricota	Unassigned
SRR9670931_k141_11289	Temperate	overlap	phage	4727	No	NA	11	3	0	Low-quality	Genome-fragment	11.33	AAI-based (high-confidence)	0	1	Unassigned	Uroviricota	Unassigned
SRR9670931_k141_13821	Lytic	only	phage	7557	No	NA	5	1	0	Low-quality	Genome-fragment	16.45	AAI-based (high-confidence)	0	1	Unassigned	Uroviricota	Unassigned
SRR9670931_k141_6135	eukaryotic virus	overlap	eukaryotic virus	8544	No	NA	13	6	1	Low-quality	Genome-fragment	23.47	AAI-based (high-confidence)	0	1	Baculoviridae	Unassigned	Betabaculovirus
SRR9670931_k141_24646	eukaryotic virus	only	eukaryotic virus	4336	No	NA	1	1	0	Low-quality	Genome-fragment	10.1	AAI-based (high-confidence)	0	1	Poxviridae	Nucleocytoviricota	Betaentomopoxvirus
SRR9670931_k141_13878	Temperate	only	phage	8513	No	NA	10	2	0	Low-quality	Genome-fragment	47.18	AAI-based (high-confidence)	0	1	Unassigned	Uroviricota	Unassigned
SRR9670875_k141_2540	Lytic	overlap	phage	4085	No	NA	8	2	0	Low-quality	Genome-fragment	8.23	AAI-based (high-confidence)	0	1	Herelleviridae	Uroviricota	Nitunavirus
SRR9670931_k141_11511	Temperate	overlap	phage	10147	No	NA	15	1	0	Low-quality	Genome-fragment	14.72	AAI-based (high-confidence)	0	1	Peduoviridae	Uroviricota	Peduovirus
SRR9670931_k141_9232	Lytic	overlap	phage	18827	No	NA	34	12	0	Low-quality	Genome-fragment	44.15	AAI-based (high-confidence)	0	1	Unassigned	Uroviricota	Unassigned
SRR9670931_k141_6331	Temperate	only	phage	5156	No	NA	10	3	0	Low-quality	Genome-fragment	8.65	AAI-based (high-confidence)	0	1	Unassigned	Uroviricota	Unassigned
SRR9670931_k141_14116	Lytic	only	phage	5919	No	NA	8	1	0	Low-quality	Genome-fragment	26.09	AAI-based (medium-confidence)	0	1	Peduoviridae	Uroviricota	Seongnamvirus
SRR9670931_k141_11618	Temperate	only	phage	20762	No	NA	29	17	0	Medium-quality	Genome-fragment	52.91	AAI-based (high-confidence)	0	1	Unassigned	Uroviricota	Punavirus
SRR9670931_k141_19638	Temperate	overlap	phage	5130	No	NA	8	2	0	Low-quality	Genome-fragment	8.51	AAI-based (high-confidence)	0	1	Peduoviridae	Uroviricota	Seongnamvirus
SRR9670931_k141_9475	eukaryotic virus	overlap	eukaryotic virus	7763	No	NA	16	13	0	Low-quality	Genome-fragment	19.36	AAI-based (high-confidence)	0	1	Herpesviridae	Peploviricota	Cytomegalovirus
SRR9670931_k141_19732	Temperate	overlap	phage	12857	No	NA	20	2	0	Low-quality	Genome-fragment	32.68	AAI-based (high-confidence)	0	1	Peduoviridae	Uroviricota	Seongnamvirus
SRR9670931_k141_19806	Lytic	only	phage	4369	No	NA	4	1	0	Low-quality	Genome-fragment	9.08	AAI-based (high-confidence)	0	1	Unassigned	Unassigned	Phapecoctavirus
SRR9670931_k141_25401	Lytic	only	phage	3569	No	NA	5	1	0	Low-quality	Genome-fragment	6.83	AAI-based (high-confidence)	0	1	Peduoviridae	Uroviricota	Seongnamvirus
SRR9670875_k141_8379	Temperate	only	phage	3244	No	NA	4	3	0	Low-quality	Genome-fragment	6.75	AAI-based (high-confidence)	0	1	Straboviridae	Uroviricota	Tequatrovirus
SRR9670931_k141_11964	Temperate	overlap	phage	23552	No	NA	26	5	1	Low-quality	Genome-fragment	33.42	AAI-based (high-confidence)	0	1	Casjensviridae	Uroviricota	Unassigned
SRR9670931_k141_25555	Temperate	only	phage	6849	No	NA	11	1	0	Low-quality	Genome-fragment	11.4	HMM-based (lower-bound)	0	1	Unassigned	Unassigned	Punavirus
SRR9670931_k141_25560	Temperate	only	phage	11492	No	NA	13	1	0	Low-quality	Genome-fragment	6.59	HMM-based (lower-bound)	0	1	Kyanoviridae	Uroviricota	Lambdavirus
SRR9670931_k141_2352	Temperate	overlap	phage	18829	No	NA	44	5	0	Low-quality	Genome-fragment	32.85	AAI-based (high-confidence)	0	1	Peduoviridae	Uroviricota	Seongnamvirus
SRR9670931_k141_14784	Lytic	overlap	phage	5786	No	NA	13	1	0	Low-quality	Genome-fragment	9.61	AAI-based (high-confidence)	0	1	Peduoviridae	Uroviricota	Seongnamvirus
SRR9670931_k141_5123	Lytic	overlap	phage	9951	No	NA	20	2	0	Low-quality	Genome-fragment	21.66	AAI-based (high-confidence)	0	1	Unassigned	Uroviricota	Unassigned
SRR9670931_k141_25987	Temperate	overlap	phage	38723	No	NA	61	20	2	Complete	High-quality	100	DTR (high-confidence)	0	1	Casjensviridae	Uroviricota	Smoothievirus
SRR9670931_k141_10240	Lytic	overlap	phage	3238	No	NA	6	4	0	Low-quality	Genome-fragment	9.73	AAI-based (medium-confidence)	0	1	Unassigned	Uroviricota	Unassigned
SRR9670931_k141_7651	Temperate	only	phage	9725	No	NA	12	1	0	Low-quality	Genome-fragment	13.78	HMM-based (lower-bound)	0	1	Unassigned	Uroviricota	Unassigned
SRR9670925_k141_9425	Temperate	only	phage	9061	Yes	7849	11	3	2	Low-quality	Genome-fragment	18.01	HMM-based (lower-bound)	13.38	1	Unassigned	Uroviricota	Unassigned
SRR9670875_k141_22033	Temperate	overlap	phage	3283	No	NA	3	2	0	Low-quality	Genome-fragment	6.38	AAI-based (high-confidence)	0	1	Unassigned	Uroviricota	Unassigned
SRR9670879_k141_684	Lytic	overlap	phage	17687	No	NA	24	14	0	Low-quality	Genome-fragment	45.02	AAI-based (high-confidence)	0	1	Herelleviridae	Uroviricota	Agatevirus
SRR9670925_k141_8067	Temperate	overlap	phage	27370	No	NA	42	29	0	Medium-quality	Genome-fragment	76.46	AAI-based (medium-confidence)	0	1	Unassigned	Uroviricota	Unassigned
SRR9670925_k141_1534	Temperate	only	phage	13179	No	NA	22	10	0	Low-quality	Genome-fragment	34.92	AAI-based (medium-confidence)	0	1	Unassigned	Uroviricota	Lubbockvirus
SRR9670925_k141_1548	Lytic	overlap	phage	3852	No	NA	14	2	0	Low-quality	Genome-fragment	9.73	AAI-based (high-confidence)	0	1	Unassigned	Uroviricota	Unassigned
SRR9670925_k141_5682	Lytic	overlap	phage	45661	No	NA	54	9	0	Medium-quality	Genome-fragment	71.65	AAI-based (high-confidence)	0	1	Straboviridae	Uroviricota	Tequatrovirus
SRR9670925_k141_8326	Lytic	only	phage	4195	No	NA	5	4	0	Low-quality	Genome-fragment	12.31	AAI-based (high-confidence)	0	1	Unassigned	Uroviricota	Lambdavirus
SRR9670925_k141_3357	Temperate	only	phage	7049	Yes	3926	11	6	4	Low-quality	Genome-fragment	5.78	HMM-based (lower-bound)	44.3	1	Unassigned	Uroviricota	Lambdavirus
SRR9670925_k141_5882	Lytic	only	phage	4785	No	NA	5	1	0	Low-quality	Genome-fragment	12.56	AAI-based (high-confidence)	0	1	Unassigned	Uroviricota	Unassigned
SRR9670925_k141_8519	Temperate	only	phage	5584	No	NA	9	4	0	Low-quality	Genome-fragment	16.55	AAI-based (high-confidence)	0	1	Unassigned	Uroviricota	Timquatrovirus
SRR9670925_k141_6243	Lytic	overlap	phage	16256	No	NA	20	3	0	Low-quality	Genome-fragment	25.51	AAI-based (high-confidence)	0	1	Unassigned	Uroviricota	Unassigned
SRR9670925_k141_2167	Temperate	overlap	phage	7551	No	NA	10	4	0	Low-quality	Genome-fragment	18.3	AAI-based (medium-confidence)	0	1	Unassigned	Uroviricota	Unassigned
SRR9670875_k141_5627	Temperate	only	phage	5440	No	NA	18	4	0	Low-quality	Genome-fragment	8.03	HMM-based (lower-bound)	0	1	Unassigned	Uroviricota	Lambdavirus
SRR9670925_k141_7891	Lytic	only	phage	5187	No	NA	3	2	0	Low-quality	Genome-fragment	15.23	AAI-based (high-confidence)	0	1	Unassigned	Uroviricota	Unassigned
SRR9670925_k141_13153	eukaryotic virus	overlap	eukaryotic virus	53580	No	NA	74	15	0	Complete	High-quality	100	DTR (high-confidence)	0	1	Mimiviridae	Nucleocytoviricota	Mimivirus
SRR9670926_k141_7120	Lytic	only	phage	3187	No	NA	4	1	0	Low-quality	Genome-fragment	4.58	AAI-based (medium-confidence)	0	1	Unassigned	Uroviricota	Unassigned
SRR9670926_k141_2289	Temperate	only	phage	39207	No	NA	58	19	1	High-quality	High-quality	92.6	AAI-based (high-confidence)	0	1	Unassigned	Uroviricota	Lambdavirus
SRR9670926_k141_4040	Temperate	overlap	phage	60378	Yes	38493	78	26	17	Medium-quality	Genome-fragment	83.82	AAI-based (high-confidence)	36.25	1	Casjensviridae	Uroviricota	Lambdavirus
SRR9670926_k141_16226	Temperate	only	phage	59947	No	NA	86	33	0	Complete	High-quality	100	DTR (high-confidence)	0	1	Autographiviridae	Uroviricota	Phimunavirus
SRR9670926_k141_5721	Lytic	overlap	phage	3736	No	NA	12	1	0	Low-quality	Genome-fragment	8.64	AAI-based (high-confidence)	0	1	Herelleviridae	Uroviricota	Wphvirus
SRR9670926_k141_9376	Temperate	overlap	phage	65134	Yes	63736	95	36	4	High-quality	High-quality	100	AAI-based (high-confidence)	2.15	1	Straboviridae	Uroviricota	Kenoshavirus
SRR9670926_k141_16412	Temperate	overlap	phage	91836	Yes	48106	120	22	21	Medium-quality	Genome-fragment	77.52	AAI-based (high-confidence)	47.62	1	Zierdtviridae	Uroviricota	Unassigned
SRR9670926_k141_10030	Temperate	only	phage	19621	No	NA	25	3	1	Low-quality	Genome-fragment	49.67	AAI-based (high-confidence)	0	1	Straboviridae	Uroviricota	Tequatrovirus
SRR9670875_k141_10967	Temperate	only	phage	4611	No	NA	7	4	0	Low-quality	Genome-fragment	11.25	AAI-based (high-confidence)	0	1	Unassigned	Uroviricota	Unassigned
SRR9670926_k141_17295	Temperate	only	phage	70366	Yes	34452	94	40	32	Medium-quality	Genome-fragment	65.69	AAI-based (high-confidence)	51.04	1	Peduoviridae	Uroviricota	Lambdavirus
SRR9670926_k141_8638	Lytic	only	phage	3448	No	NA	5	2	0	Low-quality	Genome-fragment	3.03	HMM-based (lower-bound)	0	1	Straboviridae	Uroviricota	Lazarusvirus
SRR9670893_k141_2088	Lytic	overlap	phage	4316	No	NA	4	3	0	Low-quality	Genome-fragment	10.6	AAI-based (high-confidence)	0	1	Autographiviridae	Uroviricota	Unassigned
SRR9670893_k141_7265	Temperate	overlap	phage	20198	No	NA	51	8	0	Low-quality	Genome-fragment	32.4	AAI-based (high-confidence)	0	1	Unassigned	Uroviricota	Nymphadoravirus
SRR9670893_k141_9513	Temperate	overlap	phage	29864	No	NA	27	13	1	Low-quality	Genome-fragment	48.89	AAI-based (high-confidence)	0	1	Zierdtviridae	Uroviricota	Unassigned
SRR9670893_k141_2480	Temperate	only	phage	56847	Yes	33716	63	19	13	Medium-quality	Genome-fragment	78.06	AAI-based (high-confidence)	40.69	1	Peduoviridae	Uroviricota	Lambdavirus
SRR9670893_k141_5352	Temperate	overlap	phage	8020	No	NA	12	3	0	Low-quality	Genome-fragment	19.59	AAI-based (high-confidence)	0	1	Zobellviridae	Uroviricota	Siovirus
SRR9670893_k141_1439	Temperate	overlap	phage	4804	No	NA	3	1	0	Low-quality	Genome-fragment	11.73	AAI-based (high-confidence)	0	1	Unassigned	Uroviricota	Pbunavirus
SRR9670893_k141_9679	Lytic	overlap	phage	5316	No	NA	13	2	1	Low-quality	Genome-fragment	14.88	AAI-based (high-confidence)	0	1	Unassigned	Uroviricota	Unassigned
SRR9670893_k141_7618	Temperate	overlap	phage	16681	No	NA	29	5	0	Low-quality	Genome-fragment	26.83	AAI-based (high-confidence)	0	1	Herelleviridae	Uroviricota	Lambdavirus
SRR9670875_k141_2796	Lytic	overlap	phage	6739	No	NA	15	1	0	Low-quality	Genome-fragment	14.88	AAI-based (high-confidence)	0	1	Straboviridae	Uroviricota	Tequatrovirus
SRR9670893_k141_215	Temperate	only	phage	7698	No	NA	13	2	0	Low-quality	Genome-fragment	7.99	HMM-based (lower-bound)	0	1	Unassigned	Unassigned	Unassigned
SRR9670893_k141_7089	Temperate	overlap	phage	7001	No	NA	11	2	0	Low-quality	Genome-fragment	17.1	AAI-based (high-confidence)	0	1	Autographiviridae	Uroviricota	Unassigned
SRR9670893_k141_5551	Temperate	overlap	phage	4466	No	NA	9	3	0	Low-quality	Genome-fragment	11.16	AAI-based (high-confidence)	0	1	Unassigned	Uroviricota	Unassigned
SRR9670893_k141_7806	eukaryotic virus	overlap	eukaryotic virus	5033	No	NA	5	2	0	Low-quality	Genome-fragment	12.13	AAI-based (high-confidence)	0	1	Herpesviridae	Peploviricota	Simplexvirus
SRR9670893_k141_1855	Temperate	overlap	phage	41189	No	NA	46	4	0	Medium-quality	Genome-fragment	66.58	AAI-based (high-confidence)	0	1	Peduoviridae	Uroviricota	Peduovirus
SRR9670893_k141_5605	Temperate	overlap	phage	33742	Yes	30085	56	24	2	Medium-quality	Genome-fragment	83.06	AAI-based (high-confidence)	10.84	1	Herelleviridae	Uroviricota	Kayvirus
SRR9670893_k141_10197	Lytic	overlap	phage	13641	No	NA	19	8	0	Low-quality	Genome-fragment	32.88	AAI-based (high-confidence)	0	1	Vilmaviridae	Uroviricota	Unassigned
SRR9670893_k141_8124	Temperate	overlap	phage	7900	No	NA	8	2	0	Low-quality	Genome-fragment	19.22	AAI-based (high-confidence)	0	1	Autographiviridae	Uroviricota	Lambdavirus
SRR9670893_k141_1023	Lytic	only	phage	3630	No	NA	7	1	0	Low-quality	Genome-fragment	6.13	HMM-based (lower-bound)	0	1	Unassigned	Unassigned	Unassigned
SRR9670892_k141_260	Lytic	overlap	phage	3584	No	NA	5	1	0	Low-quality	Genome-fragment	4.16	AAI-based (high-confidence)	0	1	Unassigned	Unassigned	Unassigned
SRR9670875_k141_22345	Temperate	overlap	phage	33802	Yes	18804	36	16	9	Medium-quality	Genome-fragment	51.06	AAI-based (high-confidence)	44.37	1	Peduoviridae	Uroviricota	Unassigned
SRR9670892_k141_4357	Temperate	only	phage	5597	No	NA	5	1	0	Low-quality	Genome-fragment	10.01	AAI-based (high-confidence)	0	1	Unassigned	Uroviricota	Unassigned
SRR9670892_k141_2256	Lytic	overlap	phage	8807	No	NA	5	1	0	Low-quality	Genome-fragment	9.3	AAI-based (medium-confidence)	0	1	Unassigned	Uroviricota	Unassigned
SRR9670892_k141_16617	Lytic	overlap	phage	3948	No	NA	2	1	0	Low-quality	Genome-fragment	8.95	AAI-based (medium-confidence)	0	1	Unassigned	Uroviricota	Unassigned
SRR9670892_k141_16820	Temperate	overlap	phage	4575	No	NA	10	2	0	Low-quality	Genome-fragment	6.68	AAI-based (high-confidence)	0	1	Peduoviridae	Uroviricota	Seongnamvirus
SRR9670892_k141_16911	Temperate	overlap	phage	37713	No	NA	60	21	1	High-quality	High-quality	94.52	AAI-based (high-confidence)	0	1	Casjensviridae	Uroviricota	Lambdavirus
SRR9670892_k141_2701	eukaryotic virus	only	eukaryotic virus	6167	No	NA	9	2	0	Low-quality	Genome-fragment	10.6	AAI-based (high-confidence)	0	1	Baculoviridae	Unassigned	Alphabaculovirus
SRR9670892_k141_8880	Temperate	overlap	phage	43257	No	NA	61	10	2	Medium-quality	Genome-fragment	77.58	AAI-based (high-confidence)	0	1	Unassigned	Uroviricota	Unassigned
SRR9670892_k141_7128	Lytic	overlap	phage	12445	No	NA	21	7	1	Low-quality	Genome-fragment	24.34	AAI-based (high-confidence)	0	1	Unassigned	Uroviricota	Samwavirus
SRR9670892_k141_1541	Lytic	overlap	phage	3422	No	NA	8	1	0	Low-quality	Genome-fragment	5.19	AAI-based (high-confidence)	0	1	Unassigned	Uroviricota	Lambdavirus
SRR9670892_k141_15800	Temperate	overlap	phage	4590	No	NA	3	1	0	Low-quality	Genome-fragment	7.37	AAI-based (high-confidence)	0	1	Unassigned	Uroviricota	Unassigned
SRR9670875_k141_2815	Lytic	only	phage	3961	No	NA	4	2	0	Low-quality	Genome-fragment	10.6	AAI-based (medium-confidence)	0	1	Unassigned	Uroviricota	Peeveelvirus
SRR9670892_k141_9736	Lytic	only	phage	3181	No	NA	6	1	0	Low-quality	Genome-fragment	6.06	AAI-based (high-confidence)	0	1	Unassigned	Uroviricota	Smoothievirus
SRR9670892_k141_1930	Lytic	overlap	phage	45552	No	NA	60	7	0	Medium-quality	Genome-fragment	82.64	AAI-based (high-confidence)	0	1	Unassigned	Uroviricota	Lambdavirus
SRR9670892_k141_10090	eukaryotic virus	only	eukaryotic virus	6664	No	NA	4	2	0	Low-quality	Genome-fragment	11.92	AAI-based (high-confidence)	0	1	Phycodnaviridae	Nucleocytoviricota	Chlorovirus
SRR9670895_k141_22335	Lytic	only	phage	4392	Yes	2892	7	2	1	Low-quality	Genome-fragment	6.83	AAI-based (medium-confidence)	34.15	1	Unassigned	Uroviricota	Unassigned
SRR9670895_k141_8487	Temperate	overlap	phage	22672	No	NA	22	17	0	Low-quality	Genome-fragment	37.39	AAI-based (high-confidence)	0	1	Unassigned	Uroviricota	Unassigned
SRR9670895_k141_11233	Temperate	only	phage	5788	No	NA	13	2	0	Low-quality	Genome-fragment	16.79	AAI-based (high-confidence)	0	1	Unassigned	Uroviricota	Unassigned
SRR9670895_k141_22499	Lytic	only	phage	3784	No	NA	5	2	0	Low-quality	Genome-fragment	2.26	HMM-based (lower-bound)	0	1	Autographiviridae	Uroviricota	Unassigned
SRR9670895_k141_2940	eukaryotic virus	overlap	eukaryotic virus	42734	No	NA	57	21	0	High-quality	High-quality	98.86	AAI-based (high-confidence)	0	1	Mimiviridae	Nucleocytoviricota	Mimivirus
SRR9670895_k141_19726	Temperate	overlap	phage	8879	No	NA	11	2	0	Low-quality	Genome-fragment	26.09	AAI-based (high-confidence)	0	1	Peduoviridae	Uroviricota	Seongnamvirus
SRR9670895_k141_14109	Temperate	only	phage	4617	No	NA	7	2	0	Low-quality	Genome-fragment	11.16	AAI-based (high-confidence)	0	1	Unassigned	Uroviricota	Unassigned
SRR9670875_k141_11011	Temperate	overlap	phage	3173	No	NA	4	1	0	Low-quality	Genome-fragment	8.08	AAI-based (high-confidence)	0	1	Unassigned	Uroviricota	Unassigned
SRR9670895_k141_415	Temperate	overlap	phage	8202	No	NA	14	6	0	Low-quality	Genome-fragment	19.81	AAI-based (medium-confidence)	0	1	Unassigned	Uroviricota	Coopervirus
SRR9670895_k141_8763	Temperate	only	phage	4425	No	NA	8	1	0	Low-quality	Genome-fragment	2.62	HMM-based (lower-bound)	0	1	Unassigned	Unassigned	Unassigned
SRR9670895_k141_5807	Temperate	only	phage	7939	No	NA	2	2	0	Low-quality	Genome-fragment	7.11	AAI-based (high-confidence)	0	1	Unassigned	Uroviricota	Unassigned
SRR9670895_k141_19901	Lytic	only	phage	5744	No	NA	11	1	0	Low-quality	Genome-fragment	5.15	AAI-based (high-confidence)	0	1	Unassigned	Uroviricota	Lambdavirus
SRR9670895_k141_538	Temperate	only	phage	5731	No	NA	11	1	0	Low-quality	Genome-fragment	5.14	AAI-based (high-confidence)	0	1	Unassigned	Uroviricota	Unassigned
SRR9670895_k141_617	Temperate	overlap	phage	26504	No	NA	25	11	0	Medium-quality	Genome-fragment	64.2	AAI-based (high-confidence)	0	1	Straboviridae	Uroviricota	Phietavirus
SRR9670895_k141_11633	Temperate	overlap	phage	62280	No	NA	75	33	0	High-quality	High-quality	95.94	AAI-based (high-confidence)	0	1	Unassigned	Uroviricota	Moineauvirus
SRR9670895_k141_20148	Temperate	only	phage	3323	No	NA	1	1	0	Low-quality	Genome-fragment	3.02	AAI-based (high-confidence)	0	1	Unassigned	Uroviricota	Unassigned
SRR9670895_k141_25572	Lytic	only	phage	3538	No	NA	1	1	0	Low-quality	Genome-fragment	7.89	HMM-based (lower-bound)	0	1	Peduoviridae	Uroviricota	Seongnamvirus
SRR9670895_k141_1097	Lytic	overlap	phage	3011	No	NA	9	1	0	Low-quality	Genome-fragment	8.73	AAI-based (high-confidence)	0	1	Unassigned	Uroviricota	Unassigned
SRR9670875_k141_22456	Lytic	only	phage	12566	No	NA	11	6	0	Low-quality	Genome-fragment	32.79	AAI-based (high-confidence)	0	1	Peduoviridae	Uroviricota	Peduovirus
SRR9670895_k141_20565	Temperate	only	phage	7449	No	NA	14	2	1	Low-quality	Genome-fragment	10.75	HMM-based (lower-bound)	0	1	Peduoviridae	Uroviricota	Felsduovirus
SRR9670895_k141_1177	Temperate	only	phage	4444	No	NA	5	3	0	Low-quality	Genome-fragment	11.37	AAI-based (medium-confidence)	0	1	Peduoviridae	Uroviricota	Peduovirus
SRR9670895_k141_17746	Temperate	only	phage	4996	No	NA	7	1	0	Low-quality	Genome-fragment	3.36	HMM-based (lower-bound)	0	1	Unassigned	Uroviricota	Punavirus
SRR9670895_k141_17774	Temperate	overlap	phage	3793	No	NA	8	2	0	Low-quality	Genome-fragment	6.73	AAI-based (high-confidence)	0	1	Unassigned	Uroviricota	Slepowronvirus
SRR9670895_k141_14876	Temperate	overlap	phage	41871	No	NA	52	28	0	Complete	High-quality	100	DTR (high-confidence)	0	1	Drexlerviridae	Uroviricota	Unassigned
SRR9670895_k141_20796	Lytic	only	phage	3959	No	NA	7	2	0	Low-quality	Genome-fragment	3.54	AAI-based (high-confidence)	0	1	Peduoviridae	Uroviricota	Seongnamvirus
SRR9670895_k141_23700	eukaryotic virus	only	eukaryotic virus	3268	No	NA	3	2	0	Low-quality	Genome-fragment	2.19	HMM-based (lower-bound)	0	1	Baculoviridae	Unassigned	Alphabaculovirus
SRR9670895_k141_18079	Temperate	only	phage	3467	No	NA	9	3	0	Low-quality	Genome-fragment	3.1	AAI-based (high-confidence)	0	1	Unassigned	Uroviricota	Unassigned
SRR9670895_k141_21234	eukaryotic virus	only	eukaryotic virus	3053	No	NA	6	1	0	Low-quality	Genome-fragment	2.77	AAI-based (high-confidence)	0	1	Herpesviridae	Peploviricota	Mardivirus
SRR9670895_k141_26346	Temperate	only	phage	4959	No	NA	8	3	0	Low-quality	Genome-fragment	4.5	AAI-based (high-confidence)	0	1	Ackermannviridae	Uroviricota	Kuttervirus
SRR9670875_k141_11073	Temperate	only	phage	4097	No	NA	4	1	0	Low-quality	Genome-fragment	11.65	AAI-based (medium-confidence)	0	1	Peduoviridae	Uroviricota	Eganvirus
SRR9670895_k141_4364	Temperate	overlap	phage	7801	No	NA	18	1	0	Low-quality	Genome-fragment	12.73	AAI-based (high-confidence)	0	1	Unassigned	Uroviricota	Unassigned
SRR9670895_k141_18235	Lytic	only	phage	5130	No	NA	6	1	0	Low-quality	Genome-fragment	4.58	AAI-based (high-confidence)	0	1	Unassigned	Unassigned	Unassigned
SRR9670895_k141_10548	Temperate	only	phage	4221	No	NA	7	2	0	Low-quality	Genome-fragment	3.82	AAI-based (high-confidence)	0	1	Unassigned	Uroviricota	Lambdavirus
SRR9670895_k141_24267	Temperate	overlap	phage	6403	No	NA	4	1	0	Low-quality	Genome-fragment	18.76	AAI-based (high-confidence)	0	1	Unassigned	Uroviricota	Unassigned
SRR9670895_k141_7206	Temperate	only	phage	3384	No	NA	3	1	0	Low-quality	Genome-fragment	3.07	AAI-based (high-confidence)	0	1	Unassigned	Uroviricota	Unassigned
SRR9670895_k141_18536	Temperate	only	phage	3605	No	NA	8	3	0	Low-quality	Genome-fragment	3.27	AAI-based (high-confidence)	0	1	Unassigned	Uroviricota	Unassigned
SRR9670895_k141_2441	Temperate	overlap	phage	7842	No	NA	5	2	0	Low-quality	Genome-fragment	20.53	AAI-based (high-confidence)	0	1	Straboviridae	Uroviricota	Unassigned
SRR9670895_k141_4846	Temperate	overlap	phage	33803	No	NA	42	29	0	Medium-quality	Genome-fragment	83.1	AAI-based (high-confidence)	0	1	Casjensviridae	Uroviricota	Triavirus
SRR9670895_k141_7427	Lytic	only	phage	12562	No	NA	12	5	0	Low-quality	Genome-fragment	30.78	AAI-based (high-confidence)	0	1	Schitoviridae	Uroviricota	Lambdavirus
SRR9670895_k141_18744	Temperate	overlap	phage	5282	No	NA	9	8	0	Low-quality	Genome-fragment	12.4	AAI-based (high-confidence)	0	1	Unassigned	Uroviricota	Unassigned
SRR9670875_k141_22487	Temperate	only	phage	22076	No	NA	26	20	0	Low-quality	Genome-fragment	47	AAI-based (high-confidence)	0	1	Unassigned	Uroviricota	Jedunavirus
SRR9670895_k141_13016	Lytic	overlap	phage	13215	No	NA	10	5	0	Low-quality	Genome-fragment	31.02	AAI-based (high-confidence)	0	1	Unassigned	Uroviricota	Maenadvirus
SRR9670895_k141_7646	Lytic	only	phage	10656	No	NA	12	3	0	Low-quality	Genome-fragment	17.46	AAI-based (high-confidence)	0	1	Unassigned	Uroviricota	Unassigned
SRR9670895_k141_5125	Lytic	only	phage	12087	No	NA	17	5	1	Low-quality	Genome-fragment	29.74	AAI-based (high-confidence)	0	1	Casjensviridae	Uroviricota	Chivirus
SRR9670895_k141_21892	eukaryotic virus	overlap	eukaryotic virus	150891	No	NA	223	39	1	High-quality	High-quality	96.77	AAI-based (medium-confidence)	0	1	Poxviridae	Nucleocytoviricota	Betaentomopoxvirus
SRR9670895_k141_7719	Lytic	only	phage	3005	No	NA	4	1	0	Low-quality	Genome-fragment	5.47	AAI-based (medium-confidence)	0	1	Unassigned	Uroviricota	Unassigned
SRR9670895_k141_19435	Lytic	overlap	phage	4435	No	NA	7	1	0	Low-quality	Genome-fragment	10.75	AAI-based (high-confidence)	0	1	Unassigned	Uroviricota	Unassigned
SRR9670895_k141_11043	Lytic	only	phage	4144	No	NA	6	3	0	Low-quality	Genome-fragment	3.71	AAI-based (high-confidence)	0	1	Peduoviridae	Uroviricota	Ceduovirus
SRR9670895_k141_13164	Temperate	only	phage	14711	Yes	8109	16	7	5	Low-quality	Genome-fragment	19.17	AAI-based (high-confidence)	44.88	1	Drexlerviridae	Uroviricota	Unassigned
SRR9670895_k141_13304	Temperate	overlap	phage	5735	No	NA	14	7	0	Low-quality	Genome-fragment	9.54	AAI-based (high-confidence)	0	1	Kyanoviridae	Uroviricota	Acionnavirus
SRR9670895_k141_27353	Temperate	only	phage	5156	No	NA	5	1	0	Low-quality	Genome-fragment	4.67	AAI-based (high-confidence)	0	1	Peduoviridae	Uroviricota	Unassigned
SRR9670875_k141_22512	Temperate	only	phage	4493	No	NA	10	2	0	Low-quality	Genome-fragment	11.47	AAI-based (high-confidence)	0	1	Unassigned	Uroviricota	Unassigned
SRR9670879_k141_11125	Lytic	only	phage	4670	No	NA	6	1	0	Low-quality	Genome-fragment	6.63	AAI-based (high-confidence)	0	1	Unassigned	Uroviricota	Unassigned
SRR9670895_k141_5572	Temperate	overlap	phage	47989	Yes	32922	68	31	10	Medium-quality	Genome-fragment	72.34	AAI-based (high-confidence)	31.4	1	Casjensviridae	Uroviricota	Lederbergvirus
SRR9670895_k141_27790	Temperate	overlap	phage	6369	No	NA	16	7	0	Low-quality	Genome-fragment	15.52	AAI-based (high-confidence)	0	1	Herelleviridae	Uroviricota	Kochikohdavirus
SRR9670895_k141_27851	Lytic	overlap	phage	38747	No	NA	57	28	0	Complete	High-quality	100	DTR (high-confidence)	0	1	Unassigned	Uroviricota	Phifelvirus
SRR9670894_k141_10724	Temperate	overlap	phage	26696	No	NA	41	15	0	Medium-quality	Genome-fragment	76.38	AAI-based (medium-confidence)	0	1	Peduoviridae	Uroviricota	Unassigned
SRR9670894_k141_7278	Lytic	overlap	phage	3930	No	NA	4	3	0	Low-quality	Genome-fragment	4.02	HMM-based (lower-bound)	0	1	Alphaflexiviridae	Kitrinoviricota	Potexvirus
SRR9670894_k141_28544	Temperate	overlap	phage	4879	No	NA	9	5	0	Low-quality	Genome-fragment	12.63	AAI-based (high-confidence)	0	1	Unassigned	Uroviricota	Unassigned
SRR9670894_k141_3864	Lytic	only	phage	6392	No	NA	13	2	0	Low-quality	Genome-fragment	16.22	AAI-based (high-confidence)	0	1	Mesyanzhinovviridae	Uroviricota	Klausavirus
SRR9670894_k141_317	Lytic	only	phage	4431	No	NA	7	2	0	Low-quality	Genome-fragment	7.56	AAI-based (medium-confidence)	0	1	Unassigned	Uroviricota	Unassigned
SRR9670894_k141_28647	Temperate	overlap	phage	64120	Yes	39934	89	29	15	High-quality	High-quality	92.69	AAI-based (high-confidence)	37.72	1	Unassigned	Unassigned	Karimacvirus
SRR9670894_k141_28675	Temperate	only	phage	9105	No	NA	10	5	0	Low-quality	Genome-fragment	19.91	AAI-based (high-confidence)	0	1	Casjensviridae	Uroviricota	Unassigned
SRR9670875_k141_11149	Lytic	overlap	phage	8143	No	NA	13	4	0	Low-quality	Genome-fragment	14.54	AAI-based (medium-confidence)	0	1	Unassigned	Uroviricota	Unassigned
SRR9670894_k141_11033	Lytic	only	phage	4390	No	NA	6	1	0	Low-quality	Genome-fragment	8.4	AAI-based (high-confidence)	0	1	Unassigned	Uroviricota	Unassigned
SRR9670894_k141_28751	Temperate	only	phage	22621	Yes	10802	23	9	8	Low-quality	Genome-fragment	23.08	AAI-based (medium-confidence)	52.25	1	Demerecviridae	Uroviricota	Cetovirus
SRR9670894_k141_32411	Lytic	overlap	phage	26757	No	NA	38	14	0	Medium-quality	Genome-fragment	70.32	AAI-based (medium-confidence)	0	1	Unassigned	Uroviricota	Lubbockvirus
SRR9670894_k141_7749	Temperate	only	phage	6114	No	NA	7	2	1	Low-quality	Genome-fragment	3.76	AAI-based (medium-confidence)	0	1	Unassigned	Uroviricota	Lambdavirus
SRR9670894_k141_4230	Temperate	only	phage	3515	No	NA	7	1	0	Low-quality	Genome-fragment	2.36	HMM-based (lower-bound)	0	1	Unassigned	Unassigned	Unassigned
SRR9670894_k141_15113	Temperate	only	phage	6874	No	NA	10	3	1	Low-quality	Genome-fragment	18.28	AAI-based (medium-confidence)	0	1	Unassigned	Uroviricota	Unassigned
SRR9670894_k141_8097	Temperate	only	phage	4572	No	NA	8	6	0	Low-quality	Genome-fragment	13.48	AAI-based (high-confidence)	0	1	Peduoviridae	Uroviricota	Felsduovirus
SRR9670894_k141_4915	Temperate	only	phage	3161	No	NA	9	1	0	Low-quality	Genome-fragment	1.66	AAI-based (medium-confidence)	0	1	Unassigned	Uroviricota	Unassigned
SRR9670894_k141_22979	Temperate	overlap	phage	3725	No	NA	3	3	0	Low-quality	Genome-fragment	9.09	AAI-based (high-confidence)	0	1	Unassigned	Uroviricota	Leicestervirus
SRR9670894_k141_29557	Lytic	only	phage	3969	No	NA	7	4	0	Low-quality	Genome-fragment	8.88	AAI-based (high-confidence)	0	1	Unassigned	Uroviricota	Unassigned
SRR9670876_k141_7682	Lytic	only	phage	6046	No	NA	6	1	0	Low-quality	Genome-fragment	15.14	AAI-based (high-confidence)	0	1	Unassigned	Uroviricota	Unassigned
SRR9670894_k141_19638	Temperate	overlap	phage	57364	Yes	37902	76	25	15	Complete	High-quality	100	Provirus (high-confidence)	33.93	1	Casjensviridae	Uroviricota	Unassigned
SRR9670894_k141_23342	Temperate	overlap	phage	25096	No	NA	29	11	0	Medium-quality	Genome-fragment	63.89	AAI-based (high-confidence)	0	1	Casjensviridae	Uroviricota	Unassigned
SRR9670894_k141_16133	Temperate	only	phage	9205	Yes	6426	10	2	1	Low-quality	Genome-fragment	8.7	HMM-based (lower-bound)	30.19	1	Unassigned	Unassigned	Unassigned
SRR9670894_k141_23542	Lytic	overlap	phage	3008	No	NA	9	1	0	Low-quality	Genome-fragment	7.06	AAI-based (high-confidence)	0	1	Unassigned	Uroviricota	Unassigned
SRR9670894_k141_8736	Lytic	only	phage	12452	No	NA	23	7	0	Low-quality	Genome-fragment	28.77	AAI-based (high-confidence)	0	1	Unassigned	Uroviricota	Unassigned
SRR9670894_k141_30209	Temperate	overlap	phage	4017	No	NA	6	1	0	Low-quality	Genome-fragment	9.67	AAI-based (high-confidence)	0	1	Unassigned	Uroviricota	Unassigned
SRR9670894_k141_5446	Temperate	only	phage	16853	No	NA	28	17	0	Low-quality	Genome-fragment	38.57	AAI-based (high-confidence)	0	1	Peduoviridae	Uroviricota	Seongnamvirus
SRR9670894_k141_33904	Temperate	only	phage	5088	No	NA	7	3	0	Low-quality	Genome-fragment	11.89	AAI-based (high-confidence)	0	1	Straboviridae	Uroviricota	Tequatrovirus
SRR9670894_k141_1747	Lytic	overlap	phage	21295	Yes	14653	33	7	5	Low-quality	Genome-fragment	31.35	AAI-based (high-confidence)	31.19	1	Casjensviridae	Uroviricota	Unassigned
SRR9670894_k141_23682	eukaryotic virus	only	eukaryotic virus	3815	No	NA	9	1	0	Low-quality	Genome-fragment	5.46	HMM-based (lower-bound)	0	1	Herpesviridae	Peploviricota	Mardivirus
SRR9670876_k141_17241	Lytic	only	phage	13544	No	NA	26	2	1	Low-quality	Genome-fragment	33.17	AAI-based (high-confidence)	0	1	Zierdtviridae	Uroviricota	Vendettavirus
SRR9670894_k141_23730	Temperate	overlap	phage	3489	No	NA	12	1	0	Low-quality	Genome-fragment	2.15	HMM-based (lower-bound)	0	1	Unassigned	Uroviricota	Unassigned
SRR9670894_k141_30509	Temperate	overlap	phage	4818	No	NA	10	3	0	Low-quality	Genome-fragment	10.54	AAI-based (medium-confidence)	0	1	Drexlerviridae	Uroviricota	Unassigned
SRR9670894_k141_5837	Lytic	only	phage	30131	No	NA	34	14	1	Medium-quality	Genome-fragment	64.54	AAI-based (medium-confidence)	0	1	Ackermannviridae	Uroviricota	Lambdavirus
SRR9670894_k141_30670	Lytic	overlap	phage	3395	No	NA	7	2	0	Low-quality	Genome-fragment	7.77	AAI-based (medium-confidence)	0	1	Straboviridae	Uroviricota	Tequatrovirus
SRR9670894_k141_20231	Temperate	overlap	phage	12277	No	NA	19	10	0	Low-quality	Genome-fragment	19.64	HMM-based (lower-bound)	0	1	Nairoviridae	Negarnaviricota	Orthonairovirus
SRR9670894_k141_9272	Temperate	only	phage	3632	No	NA	6	1	0	Low-quality	Genome-fragment	9.27	AAI-based (high-confidence)	0	1	Unassigned	Uroviricota	Unassigned
SRR9670894_k141_17030	Lytic	overlap	phage	4537	No	NA	9	2	0	Low-quality	Genome-fragment	11.11	AAI-based (high-confidence)	0	1	Unassigned	Uroviricota	Unassigned
SRR9670894_k141_30808	Temperate	only	phage	3010	No	NA	3	1	0	Low-quality	Genome-fragment	1.69	AAI-based (high-confidence)	0	1	Peribunyaviridae	Negarnaviricota	Orthobunyavirus
SRR9670894_k141_2343	Temperate	only	phage	8296	No	NA	13	3	0	Low-quality	Genome-fragment	23.94	AAI-based (medium-confidence)	0	1	Unassigned	Uroviricota	Unassigned
SRR9670894_k141_27659	Lytic	overlap	phage	3932	No	NA	5	1	0	Low-quality	Genome-fragment	9.23	AAI-based (high-confidence)	0	1	Unassigned	Uroviricota	Unassigned
SRR9670876_k141_9585	Temperate	only	phage	24054	Yes	15694	28	11	5	Low-quality	Genome-fragment	34.38	AAI-based (medium-confidence)	34.76	1	Casjensviridae	Uroviricota	Unassigned
SRR9670894_k141_17439	Temperate	only	phage	5734	No	NA	7	1	0	Low-quality	Genome-fragment	12.62	AAI-based (medium-confidence)	0	1	Unassigned	Unassigned	Unassigned
SRR9670894_k141_13912	Lytic	only	phage	8708	No	NA	10	1	0	Low-quality	Genome-fragment	13.03	HMM-based (lower-bound)	0	1	Unassigned	Uroviricota	Unassigned
SRR9670894_k141_27871	Temperate	only	phage	3238	No	NA	3	3	0	Low-quality	Genome-fragment	7.47	AAI-based (high-confidence)	0	1	Unassigned	Uroviricota	Unassigned
SRR9670894_k141_21063	Temperate	only	phage	4003	No	NA	7	1	0	Not-determined	Genome-fragment	Unassigned	Unassigned	0	1	Unassigned	Unassigned	Unassigned
SRR9670894_k141_27977	Lytic	only	phage	4580	No	NA	5	1	0	Low-quality	Genome-fragment	1.77	HMM-based (lower-bound)	0	1	Unassigned	Unassigned	Unassigned
SRR9670894_k141_3120	Lytic	overlap	phage	12875	No	NA	20	11	0	Low-quality	Genome-fragment	33.1	AAI-based (high-confidence)	0	1	Straboviridae	Uroviricota	Tequatrovirus
SRR9670894_k141_7045	eukaryotic virus	overlap	eukaryotic virus	51099	Yes	39652	69	19	9	High-quality	High-quality	99.03	AAI-based (high-confidence)	22.4	1	Baculoviridae	Unassigned	Alphabaculovirus
SRR9670897_k141_10671	Temperate	only	phage	3124	No	NA	3	2	0	Low-quality	Genome-fragment	16.39	AAI-based (high-confidence)	0	1	Unassigned	Uroviricota	Unassigned
SRR9670897_k141_16152	Lytic	only	phage	9911	Yes	7784	19	3	2	Low-quality	Genome-fragment	18.96	AAI-based (high-confidence)	21.46	1	Unassigned	Uroviricota	Unassigned
SRR9670897_k141_13512	Temperate	overlap	phage	39969	No	NA	64	20	0	High-quality	High-quality	100	AAI-based (high-confidence)	0	1	Straboviridae	Uroviricota	Unassigned
SRR9670876_k141_13433	Temperate	only	phage	6471	No	NA	13	10	0	Low-quality	Genome-fragment	18.61	AAI-based (high-confidence)	0	1	Unassigned	Uroviricota	Metamorphoovirus
SRR9670897_k141_21701	eukaryotic virus	only	eukaryotic virus	4858	No	NA	3	3	0	Low-quality	Genome-fragment	8.68	AAI-based (high-confidence)	0	1	Phycodnaviridae	Nucleocytoviricota	Prasinovirus
SRR9670897_k141_24264	eukaryotic virus	only	eukaryotic virus	4063	No	NA	3	1	0	Not-determined	Genome-fragment	Unassigned	Unassigned	0	1	Asfarviridae	Nucleocytoviricota	Asfivirus
SRR9670897_k141_8516	Temperate	only	phage	6029	Yes	1886	4	2	1	Low-quality	Genome-fragment	1.03	HMM-based (lower-bound)	68.72	1	Inoviridae	Hofneiviricota	Unassigned
SRR9670897_k141_521	Temperate	overlap	phage	9838	No	NA	25	1	0	Low-quality	Genome-fragment	8.82	AAI-based (high-confidence)	0	1	Peduoviridae	Uroviricota	Seongnamvirus
SRR9670897_k141_19397	Temperate	overlap	phage	33489	No	NA	40	2	1	Low-quality	Genome-fragment	30.03	AAI-based (high-confidence)	0	1	Straboviridae	Uroviricota	Lambdavirus
SRR9670897_k141_22135	Temperate	only	phage	7757	No	NA	9	1	0	Low-quality	Genome-fragment	2.8	HMM-based (lower-bound)	0	1	Unassigned	Unassigned	Lambdavirus
SRR9670897_k141_14031	Temperate	only	phage	19670	No	NA	28	7	1	High-quality	High-quality	100	AAI-based (high-confidence)	0	1	Casjensviridae	Uroviricota	Unassigned
SRR9670897_k141_16964	Lytic	only	phage	8333	No	NA	9	2	0	Low-quality	Genome-fragment	17.37	HMM-based (lower-bound)	0	1	Unassigned	Uroviricota	Unassigned
SRR9670897_k141_24775	Temperate	only	phage	4093	No	NA	4	1	0	Low-quality	Genome-fragment	7.35	AAI-based (medium-confidence)	0	1	Unassigned	Uroviricota	Unassigned
SRR9670897_k141_3926	Lytic	only	phage	9332	No	NA	17	1	0	Low-quality	Genome-fragment	18.24	AAI-based (high-confidence)	0	1	Straboviridae	Uroviricota	Tequatrovirus
SRR9670876_k141_3875	eukaryotic virus	only	eukaryotic virus	5976	No	NA	7	1	0	Low-quality	Genome-fragment	13.88	HMM-based (lower-bound)	0	1	Poxviridae	Nucleocytoviricota	Betaentomopoxvirus
SRR9670897_k141_25109	Temperate	only	phage	11158	No	NA	16	2	1	Low-quality	Genome-fragment	20.34	AAI-based (medium-confidence)	0	1	Unassigned	Uroviricota	Unassigned
SRR9670897_k141_17421	Temperate	overlap	phage	39453	Yes	34438	63	15	4	Medium-quality	Genome-fragment	85.99	AAI-based (high-confidence)	12.71	1	Vilmaviridae	Uroviricota	Doucettevirus
SRR9670897_k141_6834	Lytic	only	phage	10197	No	NA	19	3	0	Low-quality	Genome-fragment	20.18	AAI-based (high-confidence)	0	1	Peduoviridae	Uroviricota	Seongnamvirus
SRR9670897_k141_17643	Temperate	only	phage	4237	No	NA	6	1	0	Low-quality	Genome-fragment	2.85	HMM-based (lower-bound)	0	1	Unassigned	Unassigned	Unassigned
SRR9670897_k141_14484	Temperate	only	phage	14666	No	NA	12	2	0	Low-quality	Genome-fragment	28.62	AAI-based (high-confidence)	0	1	Straboviridae	Uroviricota	Tequatrovirus
SRR9670897_k141_23171	Temperate	only	phage	4457	No	NA	9	6	0	Low-quality	Genome-fragment	10.52	AAI-based (high-confidence)	0	1	Unassigned	Uroviricota	Unassigned
SRR9670897_k141_2181	Temperate	only	phage	6453	No	NA	7	3	1	Low-quality	Genome-fragment	12.88	AAI-based (high-confidence)	0	1	Peduoviridae	Uroviricota	Seongnamvirus
SRR9670897_k141_20842	Temperate	only	phage	3409	No	NA	7	1	0	Low-quality	Genome-fragment	8.35	AAI-based (medium-confidence)	0	1	Unassigned	Uroviricota	Unassigned
SRR9670897_k141_7309	Lytic	only	phage	4054	No	NA	2	1	0	Low-quality	Genome-fragment	8.7	HMM-based (lower-bound)	0	1	Unassigned	Uroviricota	Unassigned
SRR9670897_k141_14991	eukaryotic virus	only	eukaryotic virus	4212	No	NA	13	1	0	Low-quality	Genome-fragment	7.51	AAI-based (high-confidence)	0	1	Adenoviridae	Preplasmiviricota	Mastadenovirus
SRR9670876_k141_13441	Temperate	only	phage	9097	No	NA	17	1	0	Low-quality	Genome-fragment	3.7	HMM-based (lower-bound)	0	1	Unassigned	Uroviricota	Unassigned
SRR9670897_k141_15107	Temperate	only	phage	6890	No	NA	13	4	0	Medium-quality	Genome-fragment	51.3	AAI-based (high-confidence)	0	1	Straboviridae	Uroviricota	Tequatrovirus
SRR9670897_k141_5305	Temperate	only	phage	6493	No	NA	3	2	0	Low-quality	Genome-fragment	3.81	AAI-based (high-confidence)	0	1	Autographiviridae	Uroviricota	Przondovirus
SRR9670897_k141_18388	Temperate	only	phage	20335	No	NA	17	2	1	Low-quality	Genome-fragment	44.36	AAI-based (medium-confidence)	0	1	Unassigned	Uroviricota	Unassigned
SRR9670897_k141_5317	Temperate	only	phage	8311	No	NA	8	1	0	Low-quality	Genome-fragment	6.08	AAI-based (medium-confidence)	0	1	Nairoviridae	Negarnaviricota	Orthonairovirus
SRR9670897_k141_12433	Temperate	only	phage	5037	No	NA	5	4	0	Low-quality	Genome-fragment	13.83	AAI-based (high-confidence)	0	1	Straboviridae	Uroviricota	Tequatrovirus
SRR9670897_k141_12567	Temperate	overlap	phage	23318	Yes	16151	39	9	4	Low-quality	Genome-fragment	41.25	AAI-based (high-confidence)	30.74	1	Peduoviridae	Uroviricota	Seongnamvirus
SRR9670897_k141_7540	Lytic	only	phage	3844	No	NA	7	3	0	Low-quality	Genome-fragment	8.69	AAI-based (high-confidence)	0	1	Unassigned	Uroviricota	Unassigned
SRR9670897_k141_12975	Temperate	only	phage	3272	No	NA	6	1	0	Low-quality	Genome-fragment	7.38	AAI-based (high-confidence)	0	1	Unassigned	Unassigned	Unassigned
SRR9670896_k141_870	Temperate	overlap	phage	9309	No	NA	17	4	0	Low-quality	Genome-fragment	23.59	AAI-based (high-confidence)	0	1	Unassigned	Uroviricota	Unassigned
SRR9670896_k141_7886	Temperate	overlap	phage	3808	No	NA	10	3	0	Low-quality	Genome-fragment	9.46	AAI-based (high-confidence)	0	1	Drexlerviridae	Uroviricota	Hanrivervirus
SRR9670876_k141_13550	eukaryotic virus	overlap	eukaryotic virus	3074	No	NA	3	3	0	Low-quality	Genome-fragment	7.13	AAI-based (high-confidence)	0	1	Poxviridae	Nucleocytoviricota	Orthopoxvirus
SRR9670896_k141_5282	Temperate	overlap	phage	8221	No	NA	17	2	0	Low-quality	Genome-fragment	20.52	AAI-based (high-confidence)	0	1	Unassigned	Uroviricota	Unassigned
SRR9670896_k141_5291	Lytic	overlap	phage	8334	No	NA	17	4	0	Low-quality	Genome-fragment	20.94	AAI-based (high-confidence)	0	1	Peduoviridae	Uroviricota	Seongnamvirus
SRR9670896_k141_3592	Lytic	only	phage	3047	No	NA	4	3	0	Low-quality	Genome-fragment	8.25	AAI-based (high-confidence)	0	1	Unassigned	Uroviricota	Unassigned
SRR9670896_k141_4568	Lytic	only	phage	47857	Yes	33580	58	33	7	Complete	High-quality	100	Provirus (high-confidence)	29.83	1	Peduoviridae	Uroviricota	Felsduovirus
SRR9670896_k141_1962	Temperate	only	phage	5514	No	NA	13	4	0	Low-quality	Genome-fragment	13.8	AAI-based (high-confidence)	0	1	Peduoviridae	Uroviricota	Seongnamvirus
SRR9670896_k141_2781	Lytic	only	phage	15551	No	NA	24	12	1	Low-quality	Genome-fragment	38.96	AAI-based (high-confidence)	0	1	Casjensviridae	Uroviricota	Lambdavirus
SRR9670896_k141_2896	eukaryotic virus	overlap	eukaryotic virus	3283	No	NA	3	2	0	Low-quality	Genome-fragment	6.98	AAI-based (high-confidence)	0	1	Baculoviridae	Unassigned	Alphabaculovirus
SRR9670896_k141_3819	Temperate	overlap	phage	6410	No	NA	7	4	0	Low-quality	Genome-fragment	16.05	AAI-based (high-confidence)	0	1	Arteriviridae	Pisuviricota	Epsilonarterivirus
SRR9670896_k141_6297	Temperate	only	phage	9826	No	NA	16	4	0	Low-quality	Genome-fragment	24.32	AAI-based (high-confidence)	0	1	Peduoviridae	Uroviricota	Punavirus
SRR9670896_k141_2967	Temperate	only	phage	4687	No	NA	7	1	0	Low-quality	Genome-fragment	10.07	AAI-based (high-confidence)	0	1	Peduoviridae	Uroviricota	Seongnamvirus
SRR9670876_k141_11574	Temperate	overlap	phage	62449	Yes	38771	80	40	17	Medium-quality	Genome-fragment	70.57	AAI-based (high-confidence)	37.92	1	Peduoviridae	Uroviricota	Peduovirus
SRR9670896_k141_6383	Temperate	only	phage	5515	No	NA	12	1	0	Low-quality	Genome-fragment	3.34	HMM-based (lower-bound)	0	1	Peduoviridae	Uroviricota	Seongnamvirus
SRR9670896_k141_1383	Temperate	only	phage	29258	No	NA	50	30	0	Medium-quality	Genome-fragment	74.31	AAI-based (high-confidence)	0	1	Peduoviridae	Uroviricota	Lambdavirus
SRR9670896_k141_3135	Temperate	only	phage	3981	No	NA	5	1	0	Low-quality	Genome-fragment	6.54	AAI-based (medium-confidence)	0	1	Unassigned	Uroviricota	Unassigned
SRR9670896_k141_6536	Temperate	only	phage	7526	No	NA	10	9	0	Low-quality	Genome-fragment	18.85	AAI-based (high-confidence)	0	1	Unassigned	Uroviricota	Unassigned
SRR9670896_k141_2415	Temperate	only	phage	11257	No	NA	17	8	0	Low-quality	Genome-fragment	31.01	AAI-based (high-confidence)	0	1	Peduoviridae	Uroviricota	Lederbergvirus
SRR9670896_k141_8307	Temperate	only	phage	3215	No	NA	5	1	0	Low-quality	Genome-fragment	18.52	AAI-based (high-confidence)	0	1	Unassigned	Uroviricota	Unassigned
SRR9670896_k141_3468	Lytic	overlap	phage	3587	No	NA	8	4	0	Low-quality	Genome-fragment	8.73	AAI-based (high-confidence)	0	1	Unassigned	Uroviricota	Unassigned
SRR9670896_k141_8478	Temperate	only	phage	69802	Yes	35040	90	38	25	Low-quality	Genome-fragment	49.02	HMM-based (lower-bound)	49.8	1	Peduoviridae	Uroviricota	Lederbergvirus
SRR9670896_k141_6947	Temperate	overlap	phage	3363	No	NA	3	1	0	Low-quality	Genome-fragment	8.39	AAI-based (high-confidence)	0	1	Unassigned	Uroviricota	Unassigned
SRR9670896_k141_6959	Temperate	only	phage	17942	No	NA	19	11	0	Medium-quality	Genome-fragment	51.85	AAI-based (high-confidence)	0	1	Peduoviridae	Uroviricota	Unassigned
SRR9670876_k141_7886	Lytic	only	phage	7371	No	NA	13	7	0	Low-quality	Genome-fragment	11.16	HMM-based (lower-bound)	0	1	Peduoviridae	Uroviricota	Lambdavirus
SRR9670879_k141_25327	Temperate	only	phage	4452	No	NA	5	3	0	Low-quality	Genome-fragment	13.81	AAI-based (high-confidence)	0	1	Drexlerviridae	Uroviricota	Audreyjarvisvirus
SRR9670899_k141_19197	Temperate	only	phage	4379	No	NA	7	1	0	Low-quality	Genome-fragment	10.27	AAI-based (high-confidence)	0	1	Peduoviridae	Uroviricota	Jilinvirus
SRR9670899_k141_34563	Temperate	overlap	phage	21611	No	NA	32	14	1	Medium-quality	Genome-fragment	58.43	AAI-based (high-confidence)	0	1	Unassigned	Uroviricota	Unassigned
SRR9670899_k141_11636	Temperate	only	phage	10037	No	NA	17	1	0	Low-quality	Genome-fragment	6	AAI-based (high-confidence)	0	1	Straboviridae	Uroviricota	Fipvunavirus
SRR9670899_k141_11705	Temperate	only	phage	6185	No	NA	12	6	0	Low-quality	Genome-fragment	10.1	HMM-based (lower-bound)	0	1	Unassigned	Uroviricota	Unassigned
SRR9670899_k141_23237	Lytic	overlap	phage	4306	No	NA	5	2	0	Low-quality	Genome-fragment	6.86	AAI-based (high-confidence)	0	1	Straboviridae	Uroviricota	Tequatrovirus
SRR9670899_k141_34784	Temperate	only	phage	6152	No	NA	11	4	0	Low-quality	Genome-fragment	10.04	AAI-based (medium-confidence)	0	1	Unassigned	Uroviricota	Unassigned
SRR9670899_k141_31039	Temperate	only	phage	9117	No	NA	8	3	0	Low-quality	Genome-fragment	5.49	AAI-based (high-confidence)	0	1	Unassigned	Uroviricota	Unassigned
SRR9670899_k141_19490	Lytic	overlap	phage	9693	No	NA	18	7	0	Low-quality	Genome-fragment	21.91	AAI-based (high-confidence)	0	1	Unassigned	Uroviricota	Unassigned
SRR9670899_k141_23324	Lytic	overlap	phage	3740	No	NA	5	3	0	Low-quality	Genome-fragment	19.95	AAI-based (medium-confidence)	0	1	Salasmaviridae	Uroviricota	Unassigned
SRR9670899_k141_34884	Lytic	only	phage	5165	Yes	3456	4	2	1	Low-quality	Genome-fragment	8.33	AAI-based (high-confidence)	33.09	1	Mesyanzhinovviridae	Uroviricota	Unassigned
SRR9670876_k141_4136	Lytic	only	phage	3763	No	NA	10	2	0	Low-quality	Genome-fragment	9.43	AAI-based (high-confidence)	0	1	Unassigned	Uroviricota	Unassigned
SRR9670899_k141_15736	Lytic	overlap	phage	3017	No	NA	6	2	0	Low-quality	Genome-fragment	8.01	AAI-based (high-confidence)	0	1	Unassigned	Uroviricota	Unassigned
SRR9670899_k141_442	Lytic	only	phage	7416	No	NA	10	9	0	Low-quality	Genome-fragment	15.61	AAI-based (medium-confidence)	0	1	Unassigned	Uroviricota	Lambdavirus
SRR9670899_k141_12032	Temperate	overlap	phage	3496	No	NA	8	2	0	Low-quality	Genome-fragment	5.69	AAI-based (high-confidence)	0	1	Straboviridae	Uroviricota	Tequatrovirus
SRR9670899_k141_27332	Lytic	only	phage	3207	No	NA	6	6	0	Low-quality	Genome-fragment	6.91	AAI-based (high-confidence)	0	1	Unassigned	Uroviricota	Unassigned
SRR9670899_k141_27353	Lytic	only	phage	4002	No	NA	7	1	0	Low-quality	Genome-fragment	8.2	HMM-based (lower-bound)	0	1	Straboviridae	Uroviricota	Tequatrovirus
SRR9670899_k141_19695	Temperate	overlap	phage	5532	No	NA	7	3	0	Low-quality	Genome-fragment	13.76	AAI-based (high-confidence)	0	1	Unassigned	Uroviricota	Brussowvirus
SRR9670899_k141_4277	Lytic	only	phage	4092	No	NA	11	1	0	Low-quality	Genome-fragment	2.47	AAI-based (high-confidence)	0	1	Unassigned	Uroviricota	Lambdavirus
SRR9670899_k141_27462	Temperate	only	phage	6847	No	NA	8	8	0	Low-quality	Genome-fragment	12.33	AAI-based (high-confidence)	0	1	Unassigned	Uroviricota	Unassigned
SRR9670899_k141_4344	Temperate	overlap	phage	12438	No	NA	16	4	1	Low-quality	Genome-fragment	9.62	AAI-based (high-confidence)	0	1	Unassigned	Uroviricota	Unassigned
SRR9670899_k141_16067	Temperate	overlap	phage	4114	No	NA	12	1	0	Low-quality	Genome-fragment	6.53	AAI-based (medium-confidence)	0	1	Unassigned	Uroviricota	Unassigned
SRR9670876_k141_10008	Lytic	overlap	phage	9550	No	NA	8	4	0	Low-quality	Genome-fragment	20.46	AAI-based (medium-confidence)	0	1	Unassigned	Uroviricota	Unassigned
SRR9670899_k141_23830	Temperate	overlap	phage	4564	No	NA	6	2	0	Low-quality	Genome-fragment	19.7	AAI-based (medium-confidence)	0	1	Salasmaviridae	Uroviricota	Unassigned
SRR9670899_k141_23897	Temperate	only	phage	9567	No	NA	13	12	0	Low-quality	Genome-fragment	27.16	AAI-based (high-confidence)	0	1	Peduoviridae	Uroviricota	Aresaunavirus
SRR9670899_k141_968	Lytic	only	phage	5680	No	NA	8	2	0	Low-quality	Genome-fragment	3.04	HMM-based (lower-bound)	0	1	Straboviridae	Uroviricota	Tequatrovirus
SRR9670899_k141_23939	Temperate	overlap	phage	6538	No	NA	10	8	0	Low-quality	Genome-fragment	10.83	AAI-based (high-confidence)	0	1	Unassigned	Uroviricota	Kenoshavirus
SRR9670899_k141_8715	Lytic	only	phage	3052	No	NA	5	1	0	Low-quality	Genome-fragment	7.48	AAI-based (high-confidence)	0	1	Unassigned	Uroviricota	Unassigned
SRR9670899_k141_27904	Temperate	only	phage	7587	No	NA	11	11	0	Low-quality	Genome-fragment	16.18	AAI-based (high-confidence)	0	1	Peduoviridae	Uroviricota	Unassigned
SRR9670899_k141_1166	Temperate	only	phage	8456	No	NA	20	3	1	Low-quality	Genome-fragment	5.11	AAI-based (high-confidence)	0	1	Herelleviridae	Uroviricota	Lambdavirus
SRR9670899_k141_16484	Temperate	only	phage	25267	No	NA	60	3	0	Low-quality	Genome-fragment	38.67	AAI-based (high-confidence)	0	1	Straboviridae	Uroviricota	Tequatrovirus
SRR9670899_k141_35425	Lytic	overlap	phage	3164	No	NA	5	3	0	Low-quality	Genome-fragment	2.36	AAI-based (medium-confidence)	0	1	Unassigned	Uroviricota	Unassigned
SRR9670899_k141_12781	Temperate	only	phage	13770	No	NA	28	16	0	Low-quality	Genome-fragment	28.03	AAI-based (high-confidence)	0	1	Peduoviridae	Uroviricota	Lambdavirus
SRR9670876_k141_361	Temperate	only	phage	5653	No	NA	10	8	0	Low-quality	Genome-fragment	11.22	AAI-based (high-confidence)	0	1	Peduoviridae	Uroviricota	Lambdavirus
SRR9670899_k141_20483	Temperate	overlap	phage	5716	No	NA	5	5	0	Low-quality	Genome-fragment	11.88	AAI-based (high-confidence)	0	1	Drexlerviridae	Uroviricota	Dhillonvirus
SRR9670899_k141_1340	Temperate	only	phage	4833	No	NA	4	4	0	Low-quality	Genome-fragment	9.82	AAI-based (high-confidence)	0	1	Unassigned	Uroviricota	Lambdavirus
SRR9670899_k141_4856	Temperate	only	phage	3943	No	NA	5	1	0	Low-quality	Genome-fragment	7.75	AAI-based (medium-confidence)	0	1	Unassigned	Uroviricota	Lambdavirus
SRR9670899_k141_8797	Lytic	only	phage	4511	No	NA	14	7	0	Low-quality	Genome-fragment	10.85	AAI-based (high-confidence)	0	1	Unassigned	Uroviricota	Lederbergvirus
SRR9670899_k141_24340	Temperate	overlap	phage	6746	No	NA	7	3	0	Low-quality	Genome-fragment	11.19	AAI-based (medium-confidence)	0	1	Unassigned	Uroviricota	Kenoshavirus
SRR9670899_k141_20528	Temperate	overlap	phage	35336	No	NA	29	22	0	Medium-quality	Genome-fragment	56.64	AAI-based (high-confidence)	0	1	Straboviridae	Uroviricota	Gaprivervirus
SRR9670899_k141_32289	Temperate	overlap	phage	6200	No	NA	3	2	0	Low-quality	Genome-fragment	3.37	HMM-based (lower-bound)	0	1	Unassigned	Uroviricota	Unassigned
SRR9670899_k141_24456	Temperate	only	phage	15741	No	NA	22	15	1	Low-quality	Genome-fragment	39.37	AAI-based (high-confidence)	0	1	Unassigned	Uroviricota	Unassigned
SRR9670899_k141_1564	Temperate	only	phage	3450	No	NA	4	1	0	Low-quality	Genome-fragment	2.57	AAI-based (medium-confidence)	0	1	Peduoviridae	Uroviricota	Seongnamvirus
SRR9670899_k141_32318	Temperate	overlap	phage	3155	No	NA	7	2	0	Low-quality	Genome-fragment	3.23	HMM-based (lower-bound)	0	1	Unassigned	Uroviricota	Unassigned
SRR9670876_k141_372	Lytic	only	phage	4849	No	NA	8	4	0	Low-quality	Genome-fragment	9.84	AAI-based (high-confidence)	0	1	Drexlerviridae	Uroviricota	Lambdavirus
SRR9670899_k141_1573	Temperate	overlap	phage	33499	No	NA	45	21	0	Medium-quality	Genome-fragment	71.41	AAI-based (high-confidence)	0	1	Straboviridae	Uroviricota	Tequatrovirus
SRR9670899_k141_13189	Temperate	overlap	phage	4551	No	NA	6	3	0	Low-quality	Genome-fragment	11.19	AAI-based (high-confidence)	0	1	Unassigned	Uroviricota	Seuratvirus
SRR9670899_k141_5160	Temperate	overlap	phage	3065	No	NA	6	4	0	Low-quality	Genome-fragment	8.14	AAI-based (high-confidence)	0	1	Straboviridae	Uroviricota	Fromanvirus
SRR9670899_k141_24720	Temperate	only	phage	11695	No	NA	18	10	0	Low-quality	Genome-fragment	24.16	AAI-based (high-confidence)	0	1	Unassigned	Uroviricota	Jedunavirus
SRR9670899_k141_20918	Temperate	overlap	phage	5614	No	NA	8	7	0	Low-quality	Genome-fragment	9.32	AAI-based (medium-confidence)	0	1	Unassigned	Uroviricota	Lambdavirus
SRR9670899_k141_13282	Temperate	overlap	phage	3952	No	NA	3	1	0	Low-quality	Genome-fragment	8.28	AAI-based (medium-confidence)	0	1	Unassigned	Uroviricota	Unassigned
SRR9670899_k141_16975	Lytic	overlap	phage	3376	No	NA	6	1	0	Low-quality	Genome-fragment	4.18	HMM-based (lower-bound)	0	1	Unassigned	Uroviricota	Unassigned
SRR9670899_k141_13385	Temperate	only	phage	5732	No	NA	8	1	0	High-quality	High-quality	100	HMM-based (lower-bound)	0	1	Unassigned	Unassigned	Unassigned
SRR9670899_k141_32810	Lytic	only	phage	5513	No	NA	7	1	0	Low-quality	Genome-fragment	3.43	AAI-based (high-confidence)	0	1	Unassigned	Uroviricota	Unassigned
SRR9670899_k141_13436	Lytic	only	phage	4181	No	NA	8	1	0	Low-quality	Genome-fragment	8.57	HMM-based (lower-bound)	0	1	Coronaviridae	Pisuviricota	Alphacoronavirus
SRR9670876_k141_15768	Temperate	overlap	phage	23569	No	NA	35	15	0	Medium-quality	Genome-fragment	62.83	AAI-based (high-confidence)	0	1	Unassigned	Uroviricota	Fernvirus
SRR9670899_k141_17102	Temperate	overlap	phage	13719	No	NA	15	12	0	Low-quality	Genome-fragment	40.44	AAI-based (medium-confidence)	0	1	Peduoviridae	Uroviricota	Peduovirus
SRR9670899_k141_24959	Temperate	overlap	phage	4068	No	NA	7	1	0	Low-quality	Genome-fragment	2.73	HMM-based (lower-bound)	0	1	Unassigned	Uroviricota	Unassigned
SRR9670899_k141_33089	Temperate	only	phage	3447	No	NA	1	1	0	Low-quality	Genome-fragment	6.47	AAI-based (medium-confidence)	0	1	Unassigned	Uroviricota	Unassigned
SRR9670899_k141_33109	Temperate	only	phage	5739	No	NA	8	7	0	Low-quality	Genome-fragment	12.18	AAI-based (high-confidence)	0	1	Drexlerviridae	Uroviricota	Unassigned
SRR9670899_k141_9644	Lytic	only	phage	4747	No	NA	8	2	0	Low-quality	Genome-fragment	13.25	AAI-based (medium-confidence)	0	1	Peduoviridae	Uroviricota	Seongnamvirus
SRR9670899_k141_25066	Temperate	only	phage	13345	No	NA	22	9	0	Low-quality	Genome-fragment	21.5	AAI-based (high-confidence)	0	1	Unassigned	Uroviricota	Unassigned
SRR9670899_k141_36360	Temperate	overlap	phage	4085	No	NA	6	4	0	Low-quality	Genome-fragment	9.19	AAI-based (high-confidence)	0	1	Unassigned	Uroviricota	Unassigned
SRR9670899_k141_28986	Temperate	overlap	phage	12185	No	NA	18	12	1	Low-quality	Genome-fragment	25.52	AAI-based (high-confidence)	0	1	Peduoviridae	Uroviricota	Unassigned
SRR9670899_k141_21336	Temperate	only	phage	4092	No	NA	3	2	0	Low-quality	Genome-fragment	2.67	AAI-based (medium-confidence)	0	1	Unassigned	Uroviricota	Lambdavirus
SRR9670899_k141_25178	Lytic	only	phage	3871	No	NA	5	1	0	Low-quality	Genome-fragment	3.6	AAI-based (medium-confidence)	0	1	Peduoviridae	Uroviricota	Seongnamvirus
SRR9670876_k141_17706	eukaryotic virus	overlap	eukaryotic virus	17585	No	NA	37	3	0	Medium-quality	Genome-fragment	51.02	AAI-based (medium-confidence)	0	1	Mimiviridae	Nucleocytoviricota	Mimivirus
SRR9670899_k141_36482	Lytic	overlap	phage	4618	No	NA	7	5	0	Low-quality	Genome-fragment	3.2	AAI-based (high-confidence)	0	1	Unassigned	Uroviricota	Lambdavirus
SRR9670899_k141_9755	Temperate	overlap	phage	5077	No	NA	11	1	0	Low-quality	Genome-fragment	12.37	AAI-based (medium-confidence)	0	1	Unassigned	Uroviricota	Unassigned
SRR9670899_k141_2421	Temperate	overlap	phage	6767	No	NA	6	3	0	Low-quality	Genome-fragment	15.3	AAI-based (high-confidence)	0	1	Unassigned	Uroviricota	Unassigned
SRR9670899_k141_2489	Temperate	only	phage	4607	No	NA	14	5	0	Low-quality	Genome-fragment	9.36	AAI-based (high-confidence)	0	1	Peduoviridae	Uroviricota	Pankowvirus
SRR9670899_k141_2505	Lytic	only	phage	12486	No	NA	17	7	1	Low-quality	Genome-fragment	32.6	AAI-based (high-confidence)	0	1	Unassigned	Uroviricota	Unassigned
SRR9670899_k141_2541	Temperate	overlap	phage	8357	No	NA	10	4	0	Low-quality	Genome-fragment	17.91	AAI-based (high-confidence)	0	1	Straboviridae	Uroviricota	Tequatrovirus
SRR9670899_k141_2627	Temperate	overlap	phage	24470	No	NA	35	18	0	Medium-quality	Genome-fragment	65.85	AAI-based (high-confidence)	0	1	Casjensviridae	Uroviricota	Lambdavirus
SRR9670899_k141_6063	Temperate	only	phage	7880	No	NA	19	9	0	Low-quality	Genome-fragment	19.15	AAI-based (high-confidence)	0	1	Unassigned	Uroviricota	Lederbergvirus
SRR9670899_k141_2638	Lytic	overlap	phage	8844	Yes	8374	8	3	1	Low-quality	Genome-fragment	12.73	AAI-based (high-confidence)	5.31	1	Straboviridae	Uroviricota	Tequatrovirus
SRR9670899_k141_29468	Lytic	overlap	phage	4729	No	NA	2	2	0	Low-quality	Genome-fragment	3.12	HMM-based (lower-bound)	0	1	Straboviridae	Uroviricota	Lambdavirus
SRR9670876_k141_4223	Temperate	only	phage	14044	No	NA	28	3	0	Low-quality	Genome-fragment	31.41	AAI-based (high-confidence)	0	1	Drexlerviridae	Uroviricota	Unassigned
SRR9670899_k141_6168	Temperate	only	phage	6136	No	NA	8	3	0	Low-quality	Genome-fragment	12.55	AAI-based (medium-confidence)	0	1	Drexlerviridae	Uroviricota	Unassigned
SRR9670899_k141_17766	Temperate	only	phage	3130	No	NA	4	2	0	Low-quality	Genome-fragment	4.94	AAI-based (high-confidence)	0	1	Unassigned	Uroviricota	Unassigned
SRR9670899_k141_33705	Temperate	overlap	phage	3751	No	NA	4	3	0	Low-quality	Genome-fragment	6.22	AAI-based (high-confidence)	0	1	Unassigned	Uroviricota	Unassigned
SRR9670899_k141_10380	Lytic	overlap	phage	6070	No	NA	8	4	0	Low-quality	Genome-fragment	9.22	HMM-based (lower-bound)	0	1	Unassigned	Uroviricota	Unassigned
SRR9670899_k141_14225	Temperate	only	phage	30790	No	NA	49	22	0	Medium-quality	Genome-fragment	76.51	AAI-based (high-confidence)	0	1	Unassigned	Uroviricota	Lambdavirus
SRR9670899_k141_17841	Lytic	overlap	phage	5829	No	NA	17	11	0	Low-quality	Genome-fragment	7.37	HMM-based (lower-bound)	0	1	Unassigned	Uroviricota	Lambdavirus
SRR9670899_k141_29726	Temperate	only	phage	3025	No	NA	5	1	0	Low-quality	Genome-fragment	1.86	AAI-based (high-confidence)	0	1	Unassigned	Uroviricota	Unassigned
SRR9670899_k141_33858	Lytic	overlap	phage	3404	No	NA	3	1	0	Low-quality	Genome-fragment	38.4	HMM-based (lower-bound)	0	1	Peduoviridae	Uroviricota	Peduovirus
SRR9670899_k141_14338	Lytic	overlap	phage	9046	No	NA	8	6	0	Low-quality	Genome-fragment	18.11	AAI-based (high-confidence)	0	1	Peduoviridae	Uroviricota	Unassigned
SRR9670899_k141_22003	Temperate	overlap	phage	3846	No	NA	7	1	0	Low-quality	Genome-fragment	30.82	AAI-based (high-confidence)	0	1	Unassigned	Uroviricota	Unassigned
SRR9670876_k141_15816	Temperate	overlap	phage	4932	No	NA	6	4	0	Low-quality	Genome-fragment	12.71	AAI-based (high-confidence)	0	1	Peduoviridae	Uroviricota	Seongnamvirus
SRR9670899_k141_17979	Temperate	overlap	phage	12259	No	NA	29	9	1	Low-quality	Genome-fragment	23.39	AAI-based (medium-confidence)	0	1	Unassigned	Uroviricota	Lambdavirus
SRR9670899_k141_37089	Temperate	overlap	phage	5427	No	NA	9	2	0	Low-quality	Genome-fragment	12.49	AAI-based (high-confidence)	0	1	Unassigned	Uroviricota	Lederbergvirus
SRR9670899_k141_25782	Lytic	only	phage	15282	No	NA	4	3	0	Low-quality	Genome-fragment	9.13	AAI-based (high-confidence)	0	1	Straboviridae	Uroviricota	Unassigned
SRR9670899_k141_22071	Lytic	only	phage	6012	No	NA	8	1	0	High-quality	High-quality	100	HMM-based (lower-bound)	0	1	Unassigned	Unassigned	Unassigned
SRR9670899_k141_10723	Temperate	only	phage	6794	No	NA	10	4	0	Low-quality	Genome-fragment	10.75	AAI-based (high-confidence)	0	1	Unassigned	Uroviricota	Unassigned
SRR9670899_k141_10836	Temperate	only	phage	6181	No	NA	7	7	0	Low-quality	Genome-fragment	8.8	AAI-based (high-confidence)	0	1	Straboviridae	Uroviricota	Tequatrovirus
SRR9670899_k141_25996	Lytic	only	phage	6690	No	NA	9	7	0	Low-quality	Genome-fragment	14.17	AAI-based (high-confidence)	0	1	Unassigned	Uroviricota	Unassigned
SRR9670899_k141_37248	eukaryotic virus	only	eukaryotic virus	13730	No	NA	15	6	0	Low-quality	Genome-fragment	8.2	AAI-based (high-confidence)	0	1	Poxviridae	Nucleocytoviricota	Betaentomopoxvirus
SRR9670899_k141_22438	Temperate	overlap	phage	5136	No	NA	13	5	0	Low-quality	Genome-fragment	12.97	AAI-based (high-confidence)	0	1	Unassigned	Uroviricota	Unassigned
SRR9670899_k141_22470	Temperate	only	phage	7099	Yes	6332	7	6	1	Low-quality	Genome-fragment	13.65	AAI-based (high-confidence)	10.8	1	Peduoviridae	Uroviricota	Unassigned
SRR9670876_k141_14442	Temperate	only	phage	5733	No	NA	10	10	0	Low-quality	Genome-fragment	11.73	AAI-based (high-confidence)	0	1	Peduoviridae	Uroviricota	Lambdavirus
SRR9670899_k141_18482	Temperate	overlap	phage	3544	No	NA	4	2	0	Low-quality	Genome-fragment	5.71	AAI-based (medium-confidence)	0	1	Unassigned	Uroviricota	Unassigned
SRR9670899_k141_6904	Lytic	overlap	phage	5793	No	NA	15	2	0	Low-quality	Genome-fragment	12.21	AAI-based (medium-confidence)	0	1	Unassigned	Uroviricota	Unassigned
SRR9670899_k141_30303	Lytic	overlap	phage	5054	No	NA	4	4	0	Low-quality	Genome-fragment	8.55	AAI-based (high-confidence)	0	1	Straboviridae	Uroviricota	Tequatrovirus
SRR9670899_k141_30368	Temperate	only	phage	3785	No	NA	3	1	0	Low-quality	Genome-fragment	2.4	AAI-based (high-confidence)	0	1	Herelleviridae	Uroviricota	Unassigned
SRR9670899_k141_3656	eukaryotic virus	overlap	eukaryotic virus	4800	No	NA	7	6	0	Low-quality	Genome-fragment	7.54	AAI-based (high-confidence)	0	1	Phycodnaviridae	Nucleocytoviricota	Chlorovirus
SRR9670899_k141_18672	Temperate	only	phage	3023	No	NA	7	5	0	Low-quality	Genome-fragment	4.88	AAI-based (high-confidence)	0	1	Unassigned	Uroviricota	Unassigned
SRR9670899_k141_7058	Temperate	overlap	phage	8971	No	NA	13	8	0	Low-quality	Genome-fragment	15.89	AAI-based (medium-confidence)	0	1	Unassigned	Uroviricota	Unassigned
SRR9670899_k141_34536	Lytic	overlap	phage	4919	No	NA	10	1	0	Low-quality	Genome-fragment	11.73	AAI-based (high-confidence)	0	1	Peduoviridae	Uroviricota	Seongnamvirus
SRR9670899_k141_7105	Temperate	only	phage	19018	Yes	13552	23	5	3	Low-quality	Genome-fragment	36.69	AAI-based (high-confidence)	28.74	1	Casjensviridae	Uroviricota	Fromanvirus
SRR9670899_k141_37765	Temperate	overlap	phage	4073	No	NA	5	4	0	Low-quality	Genome-fragment	11.92	AAI-based (high-confidence)	0	1	Peduoviridae	Uroviricota	Eganvirus
SRR9670876_k141_15953	Lytic	overlap	phage	3597	No	NA	9	1	0	Low-quality	Genome-fragment	12.77	AAI-based (high-confidence)	0	1	Unassigned	Uroviricota	Lambdavirus
SRR9670879_k141_32608	Temperate	overlap	phage	13209	No	NA	16	1	0	Low-quality	Genome-fragment	39.55	AAI-based (high-confidence)	0	1	Unassigned	Uroviricota	Unassigned
SRR9670899_k141_18855	Lytic	only	phage	5071	No	NA	12	6	0	Low-quality	Genome-fragment	7.48	HMM-based (lower-bound)	0	1	Unassigned	Uroviricota	Unassigned
SRR9670899_k141_26479	Temperate	overlap	phage	4561	No	NA	3	1	0	Low-quality	Genome-fragment	11.08	AAI-based (high-confidence)	0	1	Unassigned	Uroviricota	Lambdavirus
SRR9670899_k141_19064	Temperate	only	phage	6414	No	NA	11	4	0	Low-quality	Genome-fragment	14.96	AAI-based (medium-confidence)	0	1	Unassigned	Uroviricota	Unassigned
SRR9670899_k141_19072	Temperate	overlap	phage	4070	No	NA	4	2	0	Low-quality	Genome-fragment	10.22	AAI-based (high-confidence)	0	1	Peduoviridae	Uroviricota	Seongnamvirus
SRR9670899_k141_7475	eukaryotic virus	only	eukaryotic virus	4194	No	NA	8	3	0	Low-quality	Genome-fragment	9.44	AAI-based (high-confidence)	0	1	Papillomaviridae	Cossaviricota	Gammapapillomavirus
SRR9670898_k141_8816	Lytic	overlap	phage	18089	No	NA	20	7	0	Complete	High-quality	100	ITR (high-confidence)	0	1	Salasmaviridae	Uroviricota	Unassigned
SRR9670898_k141_1207	Temperate	only	phage	21931	Yes	15724	35	8	2	Low-quality	Genome-fragment	41.42	AAI-based (high-confidence)	28.3	1	Casjensviridae	Uroviricota	Timquatrovirus
SRR9670898_k141_483	Temperate	only	phage	3845	Yes	2311	5	2	1	Low-quality	Genome-fragment	1.17	HMM-based (lower-bound)	39.9	1	Unassigned	Uroviricota	Unassigned
SRR9670898_k141_1329	Temperate	only	phage	40490	No	NA	57	29	3	Medium-quality	Genome-fragment	88.53	AAI-based (high-confidence)	0	1	Casjensviridae	Uroviricota	Lambdavirus
SRR9670898_k141_1538	Temperate	overlap	phage	46521	Yes	36412	64	40	7	Medium-quality	Genome-fragment	85.22	AAI-based (high-confidence)	21.73	1	Chaseviridae	Uroviricota	Lambdavirus
SRR9670876_k141_14615	Temperate	only	phage	3984	No	NA	11	1	0	Low-quality	Genome-fragment	7.7	AAI-based (medium-confidence)	0	1	Unassigned	Uroviricota	Unassigned
SRR9670898_k141_1625	Temperate	only	phage	23384	Yes	19295	31	15	3	Medium-quality	Genome-fragment	50.89	AAI-based (high-confidence)	17.49	1	Casjensviridae	Uroviricota	Timquatrovirus
SRR9670898_k141_5493	Lytic	overlap	phage	40879	No	NA	60	32	0	High-quality	High-quality	94.93	AAI-based (high-confidence)	0	1	Unassigned	Uroviricota	Camtrevirus
SRR9670898_k141_5538	Lytic	only	phage	4942	No	NA	7	1	0	Low-quality	Genome-fragment	11.81	AAI-based (medium-confidence)	0	1	Peduoviridae	Uroviricota	Felsduovirus
SRR9670898_k141_8680	Temperate	overlap	phage	40104	Yes	35668	65	25	4	High-quality	High-quality	100	AAI-based (high-confidence)	11.06	1	Straboviridae	Uroviricota	Lenusvirus
SRR9670898_k141_5610	Lytic	only	phage	4914	No	NA	9	2	0	Low-quality	Genome-fragment	2.14	HMM-based (lower-bound)	0	1	Unassigned	Unassigned	Lambdavirus
SRR9670898_k141_9566	Lytic	only	phage	11949	No	NA	12	2	1	Low-quality	Genome-fragment	11.93	AAI-based (medium-confidence)	0	1	Peduoviridae	Uroviricota	Phikzvirus
SRR9670888_k141_4973	Lytic	overlap	phage	3042	No	NA	7	2	0	Low-quality	Genome-fragment	6.4	AAI-based (high-confidence)	0	1	Unassigned	Uroviricota	Lambdavirus
SRR9670888_k141_2320	Temperate	overlap	phage	3070	No	NA	6	4	0	Low-quality	Genome-fragment	6.06	AAI-based (high-confidence)	0	1	Peduoviridae	Uroviricota	Uetakevirus
SRR9670888_k141_5041	Lytic	only	phage	17869	No	NA	25	17	1	Low-quality	Genome-fragment	38.68	AAI-based (high-confidence)	0	1	Casjensviridae	Uroviricota	Lambdavirus
SRR9670888_k141_6042	Temperate	only	phage	4032	No	NA	9	7	0	Low-quality	Genome-fragment	13.07	AAI-based (high-confidence)	0	1	Peduoviridae	Uroviricota	Eganvirus
SRR9670876_k141_16211	Temperate	overlap	phage	4300	No	NA	5	1	0	Low-quality	Genome-fragment	9.66	AAI-based (high-confidence)	0	1	Unassigned	Uroviricota	Unassigned
SRR9670888_k141_1683	Temperate	only	phage	8831	No	NA	12	1	0	Low-quality	Genome-fragment	23.41	HMM-based (lower-bound)	0	1	Peduoviridae	Uroviricota	Peduovirus
SRR9670888_k141_3057	Temperate	only	phage	3197	No	NA	3	1	0	Not-determined	Genome-fragment	Unassigned	Unassigned	0	1	Unassigned	Unassigned	Unassigned
SRR9670888_k141_1131	Lytic	only	phage	8358	No	NA	7	1	0	Low-quality	Genome-fragment	18.63	AAI-based (high-confidence)	0	1	Unassigned	Uroviricota	Unassigned
SRR9670888_k141_2699	Temperate	only	phage	3552	No	NA	4	4	0	Low-quality	Genome-fragment	9.27	AAI-based (medium-confidence)	0	1	Unassigned	Uroviricota	Unassigned
SRR9670888_k141_2818	Lytic	only	phage	3238	No	NA	6	3	0	Low-quality	Genome-fragment	5.92	AAI-based (medium-confidence)	0	1	Unassigned	Uroviricota	Traversvirus
SRR9670888_k141_3413	Lytic	only	phage	3842	No	NA	5	1	0	Low-quality	Genome-fragment	7.58	AAI-based (medium-confidence)	0	1	Unassigned	Unassigned	Unassigned
SRR9670888_k141_6915	eukaryotic virus	only	eukaryotic virus	3218	No	NA	6	1	0	Low-quality	Genome-fragment	6.21	AAI-based (medium-confidence)	0	1	Phycodnaviridae	Nucleocytoviricota	Prasinovirus
SRR9670888_k141_7037	Lytic	overlap	phage	110662	No	NA	118	33	3	Complete	High-quality	100	DTR (high-confidence)	0	1	Straboviridae	Uroviricota	Tequatrovirus
SRR9670888_k141_7038	Lytic	only	phage	47701	No	NA	69	33	1	Complete	High-quality	100	DTR (high-confidence)	0	1	Peduoviridae	Uroviricota	Peduovirus
SRR9670887_k141_12199	Lytic	only	phage	4203	No	NA	5	4	0	Low-quality	Genome-fragment	8.8	AAI-based (high-confidence)	0	1	Peduoviridae	Uroviricota	Unassigned
SRR9670876_k141_8785	Temperate	only	phage	18653	No	NA	30	17	0	Low-quality	Genome-fragment	40.05	AAI-based (medium-confidence)	0	1	Unassigned	Uroviricota	Unassigned
SRR9670887_k141_193	Lytic	overlap	phage	16262	No	NA	19	14	0	Low-quality	Genome-fragment	32.24	AAI-based (high-confidence)	0	1	Peduoviridae	Uroviricota	Lederbergvirus
SRR9670887_k141_14006	Lytic	only	phage	8618	No	NA	18	6	1	Low-quality	Genome-fragment	16.76	AAI-based (high-confidence)	0	1	Peduoviridae	Uroviricota	Uetakevirus
SRR9670887_k141_14009	Temperate	overlap	phage	4572	No	NA	5	4	0	Low-quality	Genome-fragment	8.74	AAI-based (high-confidence)	0	1	Peduoviridae	Uroviricota	Seongnamvirus
SRR9670887_k141_8840	Lytic	overlap	phage	3492	No	NA	4	1	0	Low-quality	Genome-fragment	8.6	AAI-based (high-confidence)	0	1	Unassigned	Uroviricota	Unassigned
SRR9670887_k141_10555	Lytic	overlap	phage	8922	No	NA	13	10	0	Low-quality	Genome-fragment	18.99	AAI-based (medium-confidence)	0	1	Peduoviridae	Uroviricota	Seongnamvirus
SRR9670887_k141_266	Lytic	overlap	phage	6145	Yes	4602	10	2	1	Low-quality	Genome-fragment	9.84	AAI-based (high-confidence)	25.11	1	Unassigned	Uroviricota	Unassigned
SRR9670887_k141_12426	Temperate	only	phage	3709	No	NA	7	1	0	Low-quality	Genome-fragment	7.09	AAI-based (high-confidence)	0	1	Unassigned	Uroviricota	Uetakevirus
SRR9670887_k141_12437	Lytic	only	phage	9351	No	NA	18	6	0	Low-quality	Genome-fragment	18.65	AAI-based (high-confidence)	0	1	Unassigned	Uroviricota	Unassigned
SRR9670887_k141_5470	Temperate	only	phage	7536	No	NA	14	9	0	Low-quality	Genome-fragment	15.62	AAI-based (high-confidence)	0	1	Peduoviridae	Uroviricota	Lambdavirus
SRR9670887_k141_15896	Temperate	overlap	phage	10497	No	NA	22	10	0	Low-quality	Genome-fragment	19.17	AAI-based (high-confidence)	0	1	Unassigned	Uroviricota	Phapecoctavirus
SRR9670876_k141_2774	Lytic	overlap	phage	16830	No	NA	23	14	0	Low-quality	Genome-fragment	48.94	AAI-based (high-confidence)	0	1	Unassigned	Uroviricota	Unassigned
SRR9670887_k141_508	Lytic	only	phage	5601	No	NA	12	7	0	Low-quality	Genome-fragment	13.27	AAI-based (high-confidence)	0	1	Unassigned	Uroviricota	Unassigned
SRR9670887_k141_598	Lytic	only	phage	5438	No	NA	6	6	0	Low-quality	Genome-fragment	12.08	AAI-based (high-confidence)	0	1	Peduoviridae	Uroviricota	Unassigned
SRR9670887_k141_7515	Temperate	only	phage	4983	No	NA	8	6	0	Low-quality	Genome-fragment	12.65	AAI-based (high-confidence)	0	1	Alloherpesviridae	Peploviricota	Batrachovirus
SRR9670887_k141_14529	Temperate	only	phage	5780	No	NA	5	3	0	Low-quality	Genome-fragment	12.76	AAI-based (high-confidence)	0	1	Unassigned	Uroviricota	Pankowvirus
SRR9670887_k141_12621	Temperate	only	phage	7313	Yes	4795	10	6	2	Low-quality	Genome-fragment	5.9	HMM-based (lower-bound)	34.43	1	Unassigned	Uroviricota	Unassigned
SRR9670887_k141_10943	Temperate	only	phage	4206	No	NA	6	1	0	Low-quality	Genome-fragment	9.45	AAI-based (high-confidence)	0	1	Unassigned	Uroviricota	Unassigned
SRR9670887_k141_2041	Temperate	only	phage	8294	No	NA	13	1	0	Low-quality	Genome-fragment	20.34	AAI-based (medium-confidence)	0	1	Unassigned	Unassigned	Agricanvirus
SRR9670887_k141_3954	Temperate	only	phage	5610	No	NA	8	6	0	Low-quality	Genome-fragment	12.08	AAI-based (high-confidence)	0	1	Peduoviridae	Uroviricota	Unassigned
SRR9670887_k141_7727	Temperate	only	phage	3465	No	NA	6	3	0	Low-quality	Genome-fragment	7.68	AAI-based (medium-confidence)	0	1	Peduoviridae	Uroviricota	Seongnamvirus
SRR9670887_k141_14647	Temperate	only	phage	3070	No	NA	5	2	0	Low-quality	Genome-fragment	6.91	AAI-based (high-confidence)	0	1	Peduoviridae	Uroviricota	Unassigned
SRR9670876_k141_9051	Lytic	overlap	phage	43501	No	NA	60	29	0	High-quality	High-quality	100	AAI-based (high-confidence)	0	1	Casjensviridae	Uroviricota	Unassigned
SRR9670887_k141_16128	Temperate	only	phage	3573	No	NA	9	2	0	Low-quality	Genome-fragment	3.42	AAI-based (high-confidence)	0	1	Peduoviridae	Uroviricota	Peduovirus
SRR9670887_k141_9433	Temperate	only	phage	3952	No	NA	9	6	0	Low-quality	Genome-fragment	8.92	AAI-based (high-confidence)	0	1	Unassigned	Uroviricota	Lederbergvirus
SRR9670887_k141_4202	Temperate	only	phage	7109	No	NA	14	2	1	Low-quality	Genome-fragment	49.04	AAI-based (medium-confidence)	0	1	Unassigned	Uroviricota	Unassigned
SRR9670887_k141_1401	Temperate	overlap	phage	6331	No	NA	14	3	1	Low-quality	Genome-fragment	13.68	AAI-based (high-confidence)	0	1	Peduoviridae	Uroviricota	Seongnamvirus
SRR9670887_k141_13173	Lytic	overlap	phage	4497	No	NA	10	8	0	Low-quality	Genome-fragment	9.77	AAI-based (high-confidence)	0	1	Peduoviridae	Uroviricota	Uetakevirus
SRR9670887_k141_6190	Lytic	only	phage	8497	Yes	4677	6	3	1	Low-quality	Genome-fragment	11.82	AAI-based (high-confidence)	44.96	1	Unassigned	Uroviricota	Lederbergvirus
SRR9670887_k141_8015	Temperate	only	phage	4463	No	NA	5	2	0	Low-quality	Genome-fragment	11.22	AAI-based (high-confidence)	0	1	Unassigned	Uroviricota	Unassigned
SRR9670887_k141_13338	Lytic	overlap	phage	4971	No	NA	9	4	0	Low-quality	Genome-fragment	12.81	AAI-based (high-confidence)	0	1	Unassigned	Uroviricota	Brussowvirus
SRR9670887_k141_4437	Temperate	only	phage	3454	No	NA	5	2	0	Low-quality	Genome-fragment	8.48	AAI-based (medium-confidence)	0	1	Unassigned	Uroviricota	Unassigned
SRR9670887_k141_1648	Lytic	only	phage	3527	No	NA	3	2	0	Low-quality	Genome-fragment	7.36	AAI-based (medium-confidence)	0	1	Drexlerviridae	Uroviricota	Unassigned
SRR9670876_k141_3010	Temperate	only	phage	12426	No	NA	22	3	1	Low-quality	Genome-fragment	31.13	AAI-based (high-confidence)	0	1	Unassigned	Uroviricota	Timquatrovirus
SRR9670887_k141_1732	Temperate	only	phage	9425	No	NA	15	1	0	Low-quality	Genome-fragment	8.46	AAI-based (medium-confidence)	0	1	Unassigned	Uroviricota	Mydovirus
SRR9670887_k141_2484	Temperate	only	phage	60328	Yes	30938	65	27	19	Medium-quality	Genome-fragment	68.78	AAI-based (medium-confidence)	48.72	1	Peduoviridae	Uroviricota	Oslovirus
SRR9670887_k141_4468	Lytic	overlap	phage	3251	No	NA	2	2	0	Low-quality	Genome-fragment	8.25	AAI-based (high-confidence)	0	1	Arteriviridae	Pisuviricota	Epsilonarterivirus
SRR9670887_k141_13459	Temperate	only	phage	6393	No	NA	9	1	0	Low-quality	Genome-fragment	12.05	HMM-based (lower-bound)	0	1	Unassigned	Unassigned	Unassigned
SRR9670887_k141_8287	Lytic	only	phage	6624	No	NA	11	4	0	Low-quality	Genome-fragment	16.82	AAI-based (high-confidence)	0	1	Schitoviridae	Uroviricota	Gamaleyavirus
SRR9670887_k141_15341	Lytic	only	phage	7837	No	NA	11	9	0	Low-quality	Genome-fragment	20.6	AAI-based (medium-confidence)	0	1	Unassigned	Uroviricota	Muvirus
SRR9670887_k141_11911	Temperate	overlap	phage	17181	Yes	13417	28	6	3	Low-quality	Genome-fragment	34.23	AAI-based (high-confidence)	21.91	1	Casjensviridae	Uroviricota	Unassigned
SRR9670887_k141_11913	Temperate	only	phage	10519	No	NA	15	1	0	Low-quality	Genome-fragment	7.07	HMM-based (lower-bound)	0	1	Unassigned	Uroviricota	Unassigned
SRR9670887_k141_16637	Temperate	only	phage	3303	No	NA	5	2	0	Low-quality	Genome-fragment	6.79	AAI-based (high-confidence)	0	1	Unassigned	Uroviricota	Lambdavirus
SRR9670887_k141_16648	eukaryotic virus	overlap	eukaryotic virus	23692	No	NA	31	2	0	Medium-quality	Genome-fragment	71.53	AAI-based (medium-confidence)	0	1	Phycodnaviridae	Nucleocytoviricota	Chlorovirus
SRR9670876_k141_12510	Temperate	overlap	phage	6483	No	NA	11	10	0	Low-quality	Genome-fragment	16.37	AAI-based (high-confidence)	0	1	Unassigned	Uroviricota	Unassigned
SRR9670887_k141_16673	Temperate	overlap	phage	4032	No	NA	2	1	0	Low-quality	Genome-fragment	8.97	AAI-based (high-confidence)	0	1	Peduoviridae	Uroviricota	Seongnamvirus
SRR9670887_k141_15441	Temperate	only	phage	3391	No	NA	6	3	0	Low-quality	Genome-fragment	7.42	AAI-based (high-confidence)	0	1	Unassigned	Uroviricota	Lambdavirus
SRR9670887_k141_16689	Temperate	only	phage	4446	No	NA	8	4	0	Low-quality	Genome-fragment	9.3	AAI-based (high-confidence)	0	1	Unassigned	Uroviricota	Lambdavirus
SRR9670887_k141_8652	Lytic	overlap	phage	9335	No	NA	25	2	0	Low-quality	Genome-fragment	11.17	AAI-based (high-confidence)	0	1	Herelleviridae	Uroviricota	Unassigned
SRR9670887_k141_6420	Lytic	only	phage	7440	Yes	5826	8	3	1	Low-quality	Genome-fragment	15.72	AAI-based (high-confidence)	21.69	1	Unassigned	Uroviricota	Unassigned
SRR9670887_k141_13625	Lytic	overlap	phage	32344	Yes	21579	40	18	10	Medium-quality	Genome-fragment	58.38	AAI-based (high-confidence)	33.28	1	Peduoviridae	Uroviricota	Seongnamvirus
SRR9670887_k141_15535	Lytic	overlap	phage	3184	No	NA	4	4	0	Low-quality	Genome-fragment	6.29	AAI-based (high-confidence)	0	1	Peduoviridae	Uroviricota	Lambdavirus
SRR9670887_k141_2786	Lytic	only	phage	3505	No	NA	6	1	0	Low-quality	Genome-fragment	5.78	AAI-based (high-confidence)	0	1	Unassigned	Uroviricota	Unassigned
SRR9670887_k141_5024	Lytic	only	phage	10456	No	NA	22	9	0	Low-quality	Genome-fragment	30.02	AAI-based (medium-confidence)	0	1	Unassigned	Uroviricota	Unassigned
SRR9670887_k141_16960	Temperate	overlap	phage	22529	No	NA	30	1	0	Low-quality	Genome-fragment	33.7	HMM-based (lower-bound)	0	1	Peduoviridae	Uroviricota	Unassigned
SRR9670876_k141_9282	Temperate	overlap	phage	39081	No	NA	58	32	1	Complete	High-quality	100	DTR (high-confidence)	0	1	Herelleviridae	Uroviricota	Colunavirus
SRR9670887_k141_17301	Lytic	only	phage	3566	No	NA	7	4	0	Low-quality	Genome-fragment	7.64	AAI-based (high-confidence)	0	1	Unassigned	Uroviricota	Unassigned
SRR9670921_k141_12347	Temperate	overlap	phage	8798	Yes	7466	8	2	1	Low-quality	Genome-fragment	11.92	AAI-based (high-confidence)	15.14	1	Unassigned	Uroviricota	Unassigned
SRR9670921_k141_4135	Temperate	only	phage	4361	No	NA	4	2	0	Low-quality	Genome-fragment	11.3	AAI-based (high-confidence)	0	1	Unassigned	Uroviricota	Unassigned
SRR9670921_k141_6317	Temperate	only	phage	5509	No	NA	9	1	0	Low-quality	Genome-fragment	9.25	AAI-based (high-confidence)	0	1	Unassigned	Uroviricota	Unassigned
SRR9670921_k141_10455	Lytic	only	phage	28105	No	NA	35	14	1	Medium-quality	Genome-fragment	69.7	AAI-based (medium-confidence)	0	1	Unassigned	Unassigned	Unassigned
SRR9670921_k141_6522	Temperate	only	phage	4018	No	NA	2	1	0	Low-quality	Genome-fragment	6.75	HMM-based (lower-bound)	0	1	Unassigned	Unassigned	Unassigned
SRR9670921_k141_269	eukaryotic virus	only	eukaryotic virus	13125	No	NA	19	2	1	Low-quality	Genome-fragment	30.31	AAI-based (high-confidence)	0	1	Herpesviridae	Peploviricota	Simplexvirus
SRR9670921_k141_12555	Temperate	overlap	phage	29607	Yes	21599	34	8	2	Low-quality	Genome-fragment	44.62	AAI-based (medium-confidence)	27.05	1	Peduoviridae	Uroviricota	Unassigned
SRR9670921_k141_2412	Temperate	overlap	phage	11277	No	NA	14	5	0	Low-quality	Genome-fragment	25.65	AAI-based (high-confidence)	0	1	Unassigned	Uroviricota	Unassigned
SRR9670921_k141_16790	Temperate	overlap	phage	15860	No	NA	19	8	0	Medium-quality	Genome-fragment	80.82	AAI-based (medium-confidence)	0	1	Salasmaviridae	Uroviricota	Unassigned
SRR9670876_k141_16772	Temperate	only	phage	4674	Yes	3205	10	2	1	Low-quality	Genome-fragment	2.04	HMM-based (lower-bound)	31.43	1	Unassigned	Uroviricota	Unassigned
SRR9670921_k141_373	Temperate	overlap	phage	26217	No	NA	34	8	2	Medium-quality	Genome-fragment	57.42	AAI-based (medium-confidence)	0	1	Casjensviridae	Uroviricota	Unassigned
SRR9670921_k141_12727	Lytic	only	phage	5131	No	NA	11	3	0	Low-quality	Genome-fragment	12.1	HMM-based (lower-bound)	0	1	Unassigned	Uroviricota	Unassigned
SRR9670921_k141_10784	Lytic	only	phage	4083	No	NA	5	3	0	Low-quality	Genome-fragment	8.95	AAI-based (high-confidence)	0	1	Unassigned	Uroviricota	Lambdavirus
SRR9670921_k141_2824	Lytic	only	phage	17644	No	NA	30	6	3	Low-quality	Genome-fragment	16.66	AAI-based (high-confidence)	0	1	Unassigned	Uroviricota	Unassigned
SRR9670921_k141_2964	Temperate	only	phage	8366	No	NA	14	8	1	Low-quality	Genome-fragment	18.07	AAI-based (medium-confidence)	0	1	Unassigned	Uroviricota	Klausavirus
SRR9670921_k141_3121	Lytic	overlap	phage	4137	No	NA	9	4	0	Low-quality	Genome-fragment	6.89	HMM-based (lower-bound)	0	1	Peduoviridae	Uroviricota	Unassigned
SRR9670921_k141_17188	Temperate	overlap	phage	10599	No	NA	12	6	0	Low-quality	Genome-fragment	26.73	AAI-based (high-confidence)	0	1	Peduoviridae	Uroviricota	Seongnamvirus
SRR9670921_k141_3152	Lytic	only	phage	17290	No	NA	27	2	1	Low-quality	Genome-fragment	26.39	AAI-based (medium-confidence)	0	1	Unassigned	Uroviricota	Unassigned
SRR9670921_k141_3312	Temperate	only	phage	5634	No	NA	6	2	0	Low-quality	Genome-fragment	7.1	HMM-based (lower-bound)	0	1	Unassigned	Uroviricota	Unassigned
SRR9670921_k141_8077	Temperate	overlap	phage	16532	No	NA	29	13	0	Low-quality	Genome-fragment	42.06	AAI-based (high-confidence)	0	1	Unassigned	Uroviricota	Unassigned
SRR9670876_k141_6902	Lytic	overlap	phage	34973	No	NA	62	19	0	Medium-quality	Genome-fragment	87.21	AAI-based (high-confidence)	0	1	Unassigned	Uroviricota	Unassigned
SRR9670879_k141_11250	Lytic	only	phage	13476	No	NA	9	2	0	Low-quality	Genome-fragment	25.71	AAI-based (medium-confidence)	0	1	Unassigned	Uroviricota	Audreyjarvisvirus
SRR9670921_k141_8106	Lytic	only	phage	4145	No	NA	3	1	0	Low-quality	Genome-fragment	2.49	AAI-based (medium-confidence)	0	1	Unassigned	Uroviricota	Unassigned
SRR9670921_k141_20062	Lytic	only	phage	6087	No	NA	12	5	0	Low-quality	Genome-fragment	14.17	AAI-based (high-confidence)	0	1	Unassigned	Uroviricota	Lambdavirus
SRR9670921_k141_8133	Temperate	only	phage	7123	No	NA	11	6	0	Low-quality	Genome-fragment	17.77	AAI-based (high-confidence)	0	1	Unassigned	Uroviricota	Unassigned
SRR9670921_k141_8144	Temperate	only	phage	8862	No	NA	8	1	0	Low-quality	Genome-fragment	13.84	HMM-based (lower-bound)	0	1	Unassigned	Uroviricota	Unassigned
SRR9670921_k141_1459	Lytic	only	phage	6753	No	NA	20	1	0	Low-quality	Genome-fragment	15.7	AAI-based (high-confidence)	0	1	Unassigned	Uroviricota	Unassigned
SRR9670921_k141_1535	Lytic	only	phage	21178	No	NA	42	12	2	Low-quality	Genome-fragment	40.66	AAI-based (high-confidence)	0	1	Kyanoviridae	Uroviricota	Unassigned
SRR9670921_k141_5644	Lytic	only	phage	3371	No	NA	3	1	0	Low-quality	Genome-fragment	7.41	AAI-based (medium-confidence)	0	1	Unassigned	Uroviricota	Phapecoctavirus
SRR9670921_k141_3807	Temperate	only	phage	41189	Yes	29895	46	10	5	Low-quality	Genome-fragment	46.4	AAI-based (medium-confidence)	27.42	1	Unassigned	Uroviricota	Unassigned
SRR9670921_k141_16219	Temperate	only	phage	6034	No	NA	14	5	0	Low-quality	Genome-fragment	13.91	AAI-based (high-confidence)	0	1	Unassigned	Uroviricota	Unassigned
SRR9670921_k141_5911	Lytic	only	phage	3734	No	NA	5	1	0	Low-quality	Genome-fragment	4.19	HMM-based (lower-bound)	0	1	Unassigned	Uroviricota	Unassigned
SRR9670876_k141_3325	Lytic	only	phage	5505	No	NA	8	1	0	Low-quality	Genome-fragment	9.89	AAI-based (high-confidence)	0	1	Peduoviridae	Uroviricota	Audreyjarvisvirus
SRR9670921_k141_17860	Lytic	only	phage	14997	No	NA	19	4	0	Low-quality	Genome-fragment	38.55	AAI-based (medium-confidence)	0	1	Unassigned	Uroviricota	Unassigned
SRR9670921_k141_17938	Temperate	only	phage	30062	Yes	20063	36	6	5	Low-quality	Genome-fragment	23.33	HMM-based (lower-bound)	33.26	1	Unassigned	Unassigned	Unassigned
SRR9670921_k141_10090	eukaryotic virus	only	eukaryotic virus	23972	No	NA	24	4	0	Low-quality	Genome-fragment	41.23	AAI-based (medium-confidence)	0	1	Baculoviridae	Unassigned	Betabaculovirus
SRR9670921_k141_14211	Temperate	only	phage	5830	No	NA	11	3	0	Low-quality	Genome-fragment	14.57	AAI-based (high-confidence)	0	1	Mesyanzhinovviridae	Uroviricota	Unassigned
SRR9670920_k141_175	Temperate	only	phage	11147	No	NA	17	12	0	Low-quality	Genome-fragment	20.57	AAI-based (high-confidence)	0	1	Unassigned	Uroviricota	Lambdavirus
SRR9670920_k141_11561	Lytic	only	phage	12575	Yes	8208	20	3	2	Low-quality	Genome-fragment	45.56	AAI-based (high-confidence)	34.73	1	Peduoviridae	Uroviricota	Seongnamvirus
SRR9670920_k141_252	Temperate	overlap	phage	8324	No	NA	12	4	0	Low-quality	Genome-fragment	21.95	AAI-based (high-confidence)	0	1	Straboviridae	Uroviricota	Unassigned
SRR9670920_k141_5937	Temperate	only	phage	3832	No	NA	10	1	0	Low-quality	Genome-fragment	5.65	HMM-based (lower-bound)	0	1	Unassigned	Uroviricota	Lambdavirus
SRR9670920_k141_4621	Temperate	overlap	phage	28529	No	NA	40	32	0	Medium-quality	Genome-fragment	51.24	AAI-based (high-confidence)	0	1	Peduoviridae	Uroviricota	Lederbergvirus
SRR9670920_k141_3162	Lytic	overlap	phage	54998	Yes	37602	57	35	5	High-quality	High-quality	93	AAI-based (high-confidence)	31.63	1	Peduoviridae	Uroviricota	Uetakevirus
SRR9670876_k141_5713	Temperate	overlap	phage	10684	No	NA	19	6	0	Low-quality	Genome-fragment	26.54	AAI-based (high-confidence)	0	1	Unassigned	Uroviricota	Unassigned
SRR9670920_k141_3195	Temperate	only	phage	6831	No	NA	12	7	0	Low-quality	Genome-fragment	12.34	AAI-based (high-confidence)	0	1	Peduoviridae	Uroviricota	Lambdavirus
SRR9670920_k141_13149	Lytic	only	phage	4246	Yes	2127	6	3	1	Low-quality	Genome-fragment	3.45	AAI-based (high-confidence)	49.91	1	Unassigned	Uroviricota	Traversvirus
SRR9670920_k141_3250	Lytic	only	phage	6626	No	NA	11	9	0	Low-quality	Genome-fragment	15.46	AAI-based (high-confidence)	0	1	Unassigned	Uroviricota	Lambdavirus
SRR9670920_k141_9208	Temperate	only	phage	10800	Yes	9277	25	11	2	Low-quality	Genome-fragment	18.66	AAI-based (high-confidence)	14.1	1	Drexlerviridae	Uroviricota	Pankowvirus
SRR9670920_k141_13228	Temperate	only	phage	20649	Yes	15072	27	7	3	Low-quality	Genome-fragment	37.46	AAI-based (high-confidence)	27.01	1	Unassigned	Uroviricota	Fromanvirus
SRR9670920_k141_5295	Temperate	only	phage	19894	No	NA	36	12	1	Low-quality	Genome-fragment	36.96	AAI-based (high-confidence)	0	1	Drexlerviridae	Uroviricota	Punavirus
SRR9670920_k141_2054	Temperate	overlap	phage	6826	No	NA	14	2	0	Low-quality	Genome-fragment	16.87	AAI-based (high-confidence)	0	1	Unassigned	Uroviricota	Unassigned
SRR9670920_k141_3739	Temperate	overlap	phage	7596	No	NA	12	3	0	Low-quality	Genome-fragment	19.79	AAI-based (high-confidence)	0	1	Unassigned	Uroviricota	Unassigned
SRR9670920_k141_2076	Temperate	only	phage	6727	No	NA	15	2	0	Low-quality	Genome-fragment	16.62	AAI-based (high-confidence)	0	1	Unassigned	Uroviricota	Shapirovirus
SRR9670920_k141_13676	Temperate	only	phage	6384	No	NA	16	11	1	Low-quality	Genome-fragment	13.78	AAI-based (high-confidence)	0	1	Unassigned	Uroviricota	Lederbergvirus
SRR9670876_k141_3666	Lytic	only	phage	3648	No	NA	2	1	0	Low-quality	Genome-fragment	10.51	AAI-based (high-confidence)	0	1	Peduoviridae	Uroviricota	Seongnamvirus
SRR9670920_k141_12280	Temperate	overlap	phage	5217	No	NA	6	4	0	Low-quality	Genome-fragment	12.79	AAI-based (high-confidence)	0	1	Peduoviridae	Uroviricota	Seongnamvirus
SRR9670920_k141_12386	Temperate	overlap	phage	40674	No	NA	42	5	3	Medium-quality	Genome-fragment	84.03	AAI-based (medium-confidence)	0	1	Casjensviridae	Uroviricota	Pahexavirus
SRR9670920_k141_7900	Lytic	only	phage	7925	No	NA	7	4	0	Low-quality	Genome-fragment	14.74	AAI-based (high-confidence)	0	1	Drexlerviridae	Uroviricota	Unassigned
SRR9670920_k141_12450	Lytic	overlap	phage	50532	No	NA	66	9	0	Medium-quality	Genome-fragment	81.89	AAI-based (high-confidence)	0	1	Herelleviridae	Uroviricota	Lambdavirus
SRR9670920_k141_2461	Temperate	overlap	phage	25614	No	NA	37	28	0	Medium-quality	Genome-fragment	65.32	AAI-based (high-confidence)	0	1	Drexlerviridae	Uroviricota	Lederbergvirus
SRR9670920_k141_6805	Temperate	overlap	phage	7777	No	NA	13	6	0	Low-quality	Genome-fragment	12.79	AAI-based (high-confidence)	0	1	Unassigned	Uroviricota	Unassigned
SRR9670920_k141_2521	Temperate	only	phage	11371	Yes	8905	17	7	2	Low-quality	Genome-fragment	17.18	AAI-based (high-confidence)	21.69	1	Unassigned	Uroviricota	Lambdavirus
SRR9670920_k141_6958	Lytic	overlap	phage	3288	No	NA	3	3	0	Low-quality	Genome-fragment	5.01	AAI-based (high-confidence)	0	1	Unassigned	Uroviricota	Lambdavirus
SRR9670920_k141_8238	Temperate	only	phage	3158	No	NA	5	1	0	Low-quality	Genome-fragment	18.69	AAI-based (high-confidence)	0	1	Unassigned	Uroviricota	Acadianvirus
SRR9670920_k141_2643	Lytic	only	phage	25081	No	NA	52	27	0	Low-quality	Genome-fragment	46.66	AAI-based (high-confidence)	0	1	Unassigned	Uroviricota	Punavirus
SRR9670876_k141_7587	Temperate	only	phage	5709	No	NA	12	2	0	Low-quality	Genome-fragment	16.07	AAI-based (high-confidence)	0	1	Unassigned	Uroviricota	Timquatrovirus
SRR9670912_k141_12102	Temperate	only	phage	5812	No	NA	7	2	0	Low-quality	Genome-fragment	14.51	AAI-based (high-confidence)	0	1	Unassigned	Uroviricota	Likavirus
SRR9670912_k141_4145	Temperate	only	phage	5216	No	NA	10	1	0	Low-quality	Genome-fragment	5.18	HMM-based (lower-bound)	0	1	Unassigned	Uroviricota	Nonagvirus
SRR9670912_k141_16247	Temperate	only	phage	3807	No	NA	5	1	0	Low-quality	Genome-fragment	6.1	HMM-based (lower-bound)	0	1	Unassigned	Uroviricota	Unassigned
SRR9670912_k141_14225	Lytic	only	phage	3041	No	NA	1	1	0	Low-quality	Genome-fragment	3.05	AAI-based (high-confidence)	0	1	Unassigned	Uroviricota	Lederbergvirus
SRR9670912_k141_10341	Temperate	overlap	phage	8302	No	NA	12	2	0	Low-quality	Genome-fragment	11.28	AAI-based (high-confidence)	0	1	Unassigned	Uroviricota	Unassigned
SRR9670912_k141_6474	Temperate	only	phage	9238	No	NA	14	3	0	Low-quality	Genome-fragment	12.45	AAI-based (high-confidence)	0	1	Unassigned	Uroviricota	Unassigned
SRR9670912_k141_6519	Lytic	only	phage	9745	No	NA	11	8	0	Low-quality	Genome-fragment	23.92	AAI-based (high-confidence)	0	1	Vilmaviridae	Uroviricota	Fromanvirus
SRR9670912_k141_6535	Temperate	only	phage	13584	No	NA	22	6	0	Low-quality	Genome-fragment	28.06	AAI-based (high-confidence)	0	1	Mesyanzhinovviridae	Uroviricota	Pakpunavirus
SRR9670912_k141_14556	Temperate	only	phage	4116	No	NA	3	3	0	Low-quality	Genome-fragment	5.48	AAI-based (high-confidence)	0	1	Peduoviridae	Uroviricota	Seongnamvirus
SRR9670912_k141_10617	Temperate	overlap	phage	32723	No	NA	46	22	1	Medium-quality	Genome-fragment	80.64	AAI-based (high-confidence)	0	1	Straboviridae	Uroviricota	Tequatrovirus
SRR9670877_k141_156	Temperate	only	phage	7258	No	NA	11	8	0	Low-quality	Genome-fragment	11.11	HMM-based (lower-bound)	0	1	Unassigned	Uroviricota	Ilzatvirus
SRR9670912_k141_10739	Lytic	only	phage	5642	No	NA	11	1	0	Low-quality	Genome-fragment	7.56	AAI-based (high-confidence)	0	1	Unassigned	Uroviricota	Unassigned
SRR9670912_k141_4771	eukaryotic virus	only	eukaryotic virus	3455	No	NA	5	2	0	Low-quality	Genome-fragment	20.43	AAI-based (high-confidence)	0	1	Poxviridae	Nucleocytoviricota	Parapoxvirus
SRR9670912_k141_1365	Lytic	overlap	phage	4264	No	NA	8	1	0	Low-quality	Genome-fragment	6.04	AAI-based (high-confidence)	0	1	Peduoviridae	Uroviricota	Seongnamvirus
SRR9670912_k141_15296	Lytic	only	phage	4059	No	NA	9	1	0	Low-quality	Genome-fragment	10.29	AAI-based (high-confidence)	0	1	Unassigned	Uroviricota	Unassigned
SRR9670912_k141_7588	Lytic	only	phage	7277	No	NA	11	4	1	Low-quality	Genome-fragment	9.83	AAI-based (high-confidence)	0	1	Unassigned	Uroviricota	Unassigned
SRR9670912_k141_3469	Temperate	only	phage	3724	No	NA	5	4	0	Low-quality	Genome-fragment	9.15	AAI-based (medium-confidence)	0	1	Straboviridae	Uroviricota	Schizotequatrovirus
SRR9670912_k141_3629	Temperate	only	phage	3603	Yes	2545	10	2	1	Low-quality	Genome-fragment	3.3	AAI-based (high-confidence)	29.36	1	Unassigned	Uroviricota	Unassigned
SRR9670912_k141_3744	Temperate	only	phage	6223	No	NA	14	3	0	Low-quality	Genome-fragment	7.83	AAI-based (high-confidence)	0	1	Unassigned	Uroviricota	Unassigned
SRR9670912_k141_15759	Temperate	only	phage	14791	No	NA	23	4	2	Low-quality	Genome-fragment	20.01	AAI-based (high-confidence)	0	1	Straboviridae	Uroviricota	Unassigned
SRR9670912_k141_11887	Temperate	overlap	phage	7684	No	NA	14	4	0	Low-quality	Genome-fragment	10.87	AAI-based (high-confidence)	0	1	Straboviridae	Uroviricota	Tequatrovirus
SRR9670877_k141_11323	eukaryotic virus	only	eukaryotic virus	9911	No	NA	14	4	0	Low-quality	Genome-fragment	16.22	AAI-based (high-confidence)	0	1	Baculoviridae	Unassigned	Alphabaculovirus
SRR9670912_k141_11930	Temperate	only	phage	13234	No	NA	12	2	1	Low-quality	Genome-fragment	17.81	AAI-based (high-confidence)	0	1	Unassigned	Uroviricota	Unassigned
SRR9670912_k141_13563	Temperate	overlap	phage	37118	No	NA	53	18	1	Complete	High-quality	100	DTR (high-confidence)	0	1	Unassigned	Uroviricota	Vendettavirus
SRR9670912_k141_5840	Lytic	only	phage	4893	No	NA	4	1	0	Low-quality	Genome-fragment	7.26	AAI-based (high-confidence)	0	1	Unassigned	Uroviricota	Lambdavirus
SRR9670912_k141_9900	Temperate	only	phage	11732	No	NA	23	2	0	Low-quality	Genome-fragment	29.01	AAI-based (high-confidence)	0	1	Peduoviridae	Uroviricota	Peduovirus
SRR9670912_k141_14030	Temperate	only	phage	10291	No	NA	11	4	0	Low-quality	Genome-fragment	25.39	AAI-based (high-confidence)	0	1	Peduoviridae	Uroviricota	Seongnamvirus
SRR9670912_k141_10032	Temperate	overlap	phage	56373	No	NA	82	18	1	Complete	High-quality	100	DTR (high-confidence)	0	1	Straboviridae	Uroviricota	Coventryvirus
SRR9670912_k141_20086	Lytic	overlap	phage	62290	No	NA	100	24	1	Complete	High-quality	100	DTR (high-confidence)	0	1	Zierdtviridae	Uroviricota	Unassigned
SRR9670915_k141_16356	Lytic	overlap	phage	12851	No	NA	24	3	0	Low-quality	Genome-fragment	31.48	AAI-based (high-confidence)	0	1	Mesyanzhinovviridae	Uroviricota	Camvirus
SRR9670915_k141_2365	Temperate	only	phage	3022	No	NA	6	1	0	Low-quality	Genome-fragment	5.43	HMM-based (lower-bound)	0	1	Peduoviridae	Uroviricota	Seongnamvirus
SRR9670915_k141_4698	Temperate	overlap	phage	16659	No	NA	26	6	1	Low-quality	Genome-fragment	34.67	AAI-based (high-confidence)	0	1	Peduoviridae	Uroviricota	Seongnamvirus
SRR9670877_k141_25331	Temperate	overlap	phage	10712	No	NA	13	2	0	Low-quality	Genome-fragment	17.14	AAI-based (high-confidence)	0	1	Unassigned	Uroviricota	Phikzvirus
SRR9670915_k141_21087	Temperate	overlap	phage	3919	No	NA	5	1	0	Low-quality	Genome-fragment	23.6	AAI-based (high-confidence)	0	1	Unassigned	Uroviricota	Unassigned
SRR9670915_k141_14079	Lytic	overlap	phage	7044	No	NA	8	4	0	Low-quality	Genome-fragment	15.85	AAI-based (high-confidence)	0	1	Casjensviridae	Uroviricota	Unassigned
SRR9670915_k141_21191	Lytic	only	phage	3581	No	NA	6	1	0	Low-quality	Genome-fragment	8.3	AAI-based (high-confidence)	0	1	Straboviridae	Uroviricota	Tequatrovirus
SRR9670915_k141_9434	Lytic	overlap	phage	11769	No	NA	22	4	0	Low-quality	Genome-fragment	19.67	AAI-based (high-confidence)	0	1	Unassigned	Uroviricota	Unassigned
SRR9670915_k141_2500	Temperate	only	phage	3930	No	NA	5	3	0	Low-quality	Genome-fragment	8.25	AAI-based (high-confidence)	0	1	Unassigned	Uroviricota	Unassigned
SRR9670915_k141_7164	Lytic	only	phage	3056	No	NA	5	2	0	Low-quality	Genome-fragment	5.84	AAI-based (high-confidence)	0	1	Drexlerviridae	Uroviricota	Lambdavirus
SRR9670915_k141_14168	Lytic	only	phage	3192	No	NA	6	2	0	Low-quality	Genome-fragment	8.85	AAI-based (high-confidence)	0	1	Peduoviridae	Uroviricota	Seongnamvirus
SRR9670915_k141_329	Temperate	only	phage	30082	No	NA	42	18	1	Medium-quality	Genome-fragment	51.83	HMM-based (lower-bound)	0	1	Peduoviridae	Uroviricota	Peduovirus
SRR9670915_k141_16609	Temperate	only	phage	3458	No	NA	4	1	0	Low-quality	Genome-fragment	9.53	AAI-based (high-confidence)	0	1	Peduoviridae	Uroviricota	Fromanvirus
SRR9670915_k141_21267	Temperate	only	phage	3200	No	NA	6	4	0	Low-quality	Genome-fragment	7.57	AAI-based (medium-confidence)	0	1	Unassigned	Uroviricota	Unassigned
SRR9670877_k141_5812	Lytic	only	phage	3313	No	NA	7	2	0	Low-quality	Genome-fragment	4.87	AAI-based (high-confidence)	0	1	Unassigned	Uroviricota	Unassigned
SRR9670915_k141_427	Temperate	overlap	phage	19373	No	NA	23	19	1	Low-quality	Genome-fragment	38.7	AAI-based (high-confidence)	0	1	Peduoviridae	Uroviricota	Lambdavirus
SRR9670915_k141_2810	Temperate	only	phage	4788	No	NA	5	2	0	Low-quality	Genome-fragment	11.95	AAI-based (high-confidence)	0	1	Peduoviridae	Uroviricota	Seongnamvirus
SRR9670915_k141_7534	Temperate	only	phage	3086	No	NA	5	4	0	Low-quality	Genome-fragment	4.22	HMM-based (lower-bound)	0	1	Unassigned	Uroviricota	Unassigned
SRR9670915_k141_12225	Lytic	overlap	phage	3584	No	NA	6	1	0	Low-quality	Genome-fragment	6.93	AAI-based (medium-confidence)	0	1	Unassigned	Uroviricota	Phikzvirus
SRR9670915_k141_19127	Lytic	only	phage	8924	No	NA	12	4	0	Medium-quality	Genome-fragment	75.82	AAI-based (high-confidence)	0	1	Unassigned	Uroviricota	Unassigned
SRR9670915_k141_9734	Temperate	only	phage	6815	No	NA	9	5	0	Low-quality	Genome-fragment	17.01	AAI-based (high-confidence)	0	1	Drexlerviridae	Uroviricota	Unassigned
SRR9670915_k141_12335	Lytic	only	phage	4643	No	NA	11	2	0	Low-quality	Genome-fragment	12.79	AAI-based (high-confidence)	0	1	Peduoviridae	Uroviricota	Unassigned
SRR9670915_k141_602	Lytic	only	phage	15940	No	NA	12	1	0	Low-quality	Genome-fragment	7.34	AAI-based (medium-confidence)	0	1	Unassigned	Uroviricota	Unassigned
SRR9670915_k141_12387	Lytic	overlap	phage	11126	No	NA	13	4	1	Low-quality	Genome-fragment	22.99	AAI-based (medium-confidence)	0	1	Peduoviridae	Uroviricota	Unassigned
SRR9670915_k141_7753	Lytic	only	phage	5184	Yes	1809	10	5	3	Low-quality	Genome-fragment	2.79	HMM-based (lower-bound)	65.1	1	Unassigned	Uroviricota	Lambdavirus
SRR9670877_k141_17034	Temperate	only	phage	7636	No	NA	12	3	0	Low-quality	Genome-fragment	17.42	AAI-based (high-confidence)	0	1	Straboviridae	Uroviricota	Unassigned
SRR9670915_k141_21723	Lytic	overlap	phage	3776	No	NA	4	2	0	Low-quality	Genome-fragment	9.49	AAI-based (high-confidence)	0	1	Herelleviridae	Uroviricota	Wphvirus
SRR9670915_k141_14595	Temperate	overlap	phage	10716	No	NA	14	4	1	Low-quality	Genome-fragment	28.18	AAI-based (high-confidence)	0	1	Casjensviridae	Uroviricota	Fromanvirus
SRR9670915_k141_12606	Temperate	only	phage	18525	No	NA	16	3	0	Low-quality	Genome-fragment	12.21	AAI-based (high-confidence)	0	1	Unassigned	Uroviricota	Unassigned
SRR9670915_k141_5499	Temperate	only	phage	16240	No	NA	23	2	1	Low-quality	Genome-fragment	10.21	HMM-based (lower-bound)	0	1	Unassigned	Uroviricota	Unassigned
SRR9670915_k141_17060	Temperate	overlap	phage	14267	No	NA	10	2	1	Low-quality	Genome-fragment	25.88	AAI-based (high-confidence)	0	1	Mesyanzhinovviridae	Uroviricota	Abidjanvirus
SRR9670915_k141_3366	eukaryotic virus	only	eukaryotic virus	3609	No	NA	3	2	0	Low-quality	Genome-fragment	8.75	AAI-based (high-confidence)	0	1	Poxviridae	Nucleocytoviricota	Betaentomopoxvirus
SRR9670915_k141_17143	Lytic	overlap	phage	3392	No	NA	3	1	0	Low-quality	Genome-fragment	8.95	AAI-based (high-confidence)	0	1	Unassigned	Uroviricota	Unassigned
SRR9670915_k141_17188	Temperate	only	phage	30497	No	NA	52	4	0	Low-quality	Genome-fragment	28.54	AAI-based (medium-confidence)	0	1	Casjensviridae	Uroviricota	Unassigned
SRR9670915_k141_14839	eukaryotic virus	only	eukaryotic virus	3897	No	NA	5	3	0	Low-quality	Genome-fragment	10.74	AAI-based (high-confidence)	0	1	Herpesviridae	Peploviricota	Varicellovirus
SRR9670915_k141_13104	Temperate	overlap	phage	15931	No	NA	23	7	0	Medium-quality	Genome-fragment	52.65	HMM-based (lower-bound)	0	1	Peduoviridae	Uroviricota	Seongnamvirus
SRR9670877_k141_17043	Temperate	only	phage	6753	No	NA	8	6	0	Low-quality	Genome-fragment	13.73	AAI-based (medium-confidence)	0	1	Unassigned	Uroviricota	Traversvirus
SRR9670879_k141_29054	Temperate	overlap	phage	20251	No	NA	30	3	0	Low-quality	Genome-fragment	45.95	AAI-based (high-confidence)	0	1	Mesyanzhinovviridae	Uroviricota	Lederbergvirus
[truncated: 2,706 more rows]

## Sheet: infant_VLP
contig	Lifestyle	overlap	Label	contig_length	provirus	proviral_length	gene_count	viral_genes	host_genes	checkv_quality	miuvig_quality	completeness	completeness_method	contamination	kmer_freq	Family	Phylum	Genus
SRR8652815_k141_264	Temperate	only	phage	7712	No	NA	7	4	0	Low-quality	Genome-fragment	12.63	AAI-based (high-confidence)	0	1	Unassigned	Uroviricota	Unassigned
SRR8652815_k141_1873	Lytic	only	phage	3865	No	NA	10	1	0	Low-quality	Genome-fragment	9.87	AAI-based (high-confidence)	0	1	Unassigned	Uroviricota	Unassigned
SRR8652815_k141_1120	Lytic	only	phage	8622	No	NA	12	9	0	Low-quality	Genome-fragment	14.24	AAI-based (high-confidence)	0	1	Unassigned	Uroviricota	Kenoshavirus
SRR8652815_k141_1654	Temperate	only	phage	16434	No	NA	35	4	0	Low-quality	Genome-fragment	44.87	AAI-based (high-confidence)	0	1	Unassigned	Uroviricota	Unassigned
SRR8652815_k141_2784	Temperate	only	phage	33884	No	NA	49	14	1	High-quality	High-quality	94.31	AAI-based (high-confidence)	0	1	Unassigned	Uroviricota	Arequatrovirus
SRR8652815_k141_552	Lytic	only	phage	3335	No	NA	6	3	0	Low-quality	Genome-fragment	8.18	AAI-based (high-confidence)	0	1	Unassigned	Uroviricota	Unassigned
SRR8652815_k141_1662	Lytic	only	phage	29670	No	NA	37	25	0	Medium-quality	Genome-fragment	63.95	AAI-based (high-confidence)	0	1	Peduoviridae	Uroviricota	Lederbergvirus
SRR8652815_k141_2793	Temperate	only	phage	4251	No	NA	2	1	0	Low-quality	Genome-fragment	10.5	AAI-based (high-confidence)	0	1	Unassigned	Uroviricota	Unassigned
SRR8652815_k141_821	Temperate	only	phage	56446	No	NA	95	23	1	High-quality	High-quality	100	AAI-based (high-confidence)	0	1	Peduoviridae	Uroviricota	Lederbergvirus
SRR8652815_k141_1688	Temperate	only	phage	8641	No	NA	13	1	0	Low-quality	Genome-fragment	21.28	AAI-based (medium-confidence)	0	1	Unassigned	Uroviricota	Unassigned
SRR8653159_k141_426	Temperate	only	phage	9054	No	NA	20	1	0	Low-quality	Genome-fragment	22.4	AAI-based (high-confidence)	0	1	Casjensviridae	Uroviricota	Fromanvirus
SRR8652815_k141_1911	Temperate	only	phage	40885	No	NA	58	14	1	High-quality	High-quality	100	AAI-based (medium-confidence)	0	1	Straboviridae	Uroviricota	Unassigned
SRR8652815_k141_1155	Temperate	only	phage	9090	No	NA	13	7	0	Low-quality	Genome-fragment	20.06	AAI-based (high-confidence)	0	1	Straboviridae	Uroviricota	Tequatrovirus
SRR8652815_k141_1706	Temperate	only	phage	5619	No	NA	16	1	0	Low-quality	Genome-fragment	14.17	AAI-based (high-confidence)	0	1	Unassigned	Uroviricota	Unassigned
SRR8652815_k141_2815	Lytic	only	phage	16953	No	NA	25	7	1	Low-quality	Genome-fragment	37.96	AAI-based (high-confidence)	0	1	Unassigned	Uroviricota	Fromanvirus
SRR8652815_k141_1334	Temperate	only	phage	25969	No	NA	38	5	2	Medium-quality	Genome-fragment	68.61	AAI-based (high-confidence)	0	1	Herelleviridae	Uroviricota	Unassigned
SRR8652815_k141_1913	Temperate	only	phage	40859	No	NA	55	13	2	Low-quality	Genome-fragment	28.25	AAI-based (high-confidence)	0	1	Unassigned	Uroviricota	Unassigned
SRR8652815_k141_2577	Lytic	only	phage	6557	No	NA	10	3	0	Low-quality	Genome-fragment	8.91	AAI-based (high-confidence)	0	1	Unassigned	Uroviricota	Unassigned
SRR8652815_k141_1359	Temperate	only	phage	7443	No	NA	16	4	0	Low-quality	Genome-fragment	16.5	AAI-based (high-confidence)	0	1	Unassigned	Uroviricota	Unassigned
SRR8652815_k141_1372	Temperate	only	phage	4622	No	NA	8	1	0	Low-quality	Genome-fragment	9.23	AAI-based (high-confidence)	0	1	Unassigned	Uroviricota	Unassigned
SRR8652815_k141_1917	Temperate	only	phage	45729	No	NA	73	10	1	High-quality	High-quality	100	AAI-based (high-confidence)	0	1	Peduoviridae	Uroviricota	Unassigned
SRR8653159_k141_201	eukaryotic virus	only	eukaryotic virus	3462	No	NA	5	3	0	Low-quality	Genome-fragment	2.12	AAI-based (high-confidence)	0	1	Mimiviridae	Nucleocytoviricota	Mimivirus
SRR8652815_k141_2866	Temperate	only	phage	40718	No	NA	65	7	2	Low-quality	Genome-fragment	41.46	AAI-based (high-confidence)	0	1	Straboviridae	Uroviricota	Unassigned
SRR8652815_k141_1391	eukaryotic virus	only	eukaryotic virus	3941	No	NA	9	6	0	Low-quality	Genome-fragment	9.75	AAI-based (high-confidence)	0	1	Phycodnaviridae	Nucleocytoviricota	Chlorovirus
SRR8652815_k141_2873	Lytic	only	phage	9037	No	NA	15	5	0	Low-quality	Genome-fragment	20.37	AAI-based (medium-confidence)	0	1	Unassigned	Uroviricota	Unassigned
SRR8652815_k141_1932	Lytic	overlap	phage	23231	No	NA	34	13	1	Medium-quality	Genome-fragment	51.76	AAI-based (high-confidence)	0	1	Peduoviridae	Uroviricota	Unassigned
SRR8652815_k141_2613	Temperate	only	phage	5247	No	NA	11	1	0	Low-quality	Genome-fragment	7.47	AAI-based (high-confidence)	0	1	Unassigned	Uroviricota	Unassigned
SRR8652815_k141_2877	Temperate	overlap	phage	13955	No	NA	28	5	0	Low-quality	Genome-fragment	20.08	AAI-based (high-confidence)	0	1	Rountreeviridae	Uroviricota	Unassigned
SRR8652815_k141_1410	Temperate	only	phage	14526	No	NA	23	7	1	Low-quality	Genome-fragment	39.11	AAI-based (medium-confidence)	0	1	Unassigned	Uroviricota	Unassigned
SRR8652815_k141_1421	Temperate	overlap	phage	4251	No	NA	5	4	0	Low-quality	Genome-fragment	12.3	AAI-based (high-confidence)	0	1	Drexlerviridae	Uroviricota	Seunavirus
SRR8652815_k141_2615	Temperate	only	phage	19106	No	NA	29	9	3	Low-quality	Genome-fragment	25.93	HMM-based (lower-bound)	0	1	Unassigned	Uroviricota	Unassigned
SRR8652815_k141_1949	Temperate	only	phage	12073	No	NA	14	10	0	Low-quality	Genome-fragment	33.45	AAI-based (high-confidence)	0	1	Straboviridae	Uroviricota	Unassigned
SRR8653159_k141_495	Temperate	only	phage	35236	No	NA	51	9	0	Complete	High-quality	100	DTR (high-confidence)	0	1	Mesyanzhinovviridae	Uroviricota	Unassigned
SRR8652815_k141_2621	Temperate	only	phage	8179	No	NA	16	5	0	Low-quality	Genome-fragment	21.3	AAI-based (high-confidence)	0	1	Unassigned	Uroviricota	Vividuovirus
SRR8652815_k141_2880	eukaryotic virus	overlap	eukaryotic virus	36059	No	NA	49	12	0	Medium-quality	Genome-fragment	89.77	AAI-based (medium-confidence)	0	1	Poxviridae	Nucleocytoviricota	Parapoxvirus
SRR8652815_k141_1958	Temperate	only	phage	3350	No	NA	3	2	0	Low-quality	Genome-fragment	5.64	AAI-based (high-confidence)	0	1	Unassigned	Uroviricota	Unassigned
SRR8652815_k141_2893	Lytic	only	phage	7404	No	NA	12	2	1	Low-quality	Genome-fragment	8.31	HMM-based (lower-bound)	0	1	Unassigned	Uroviricota	Unassigned
SRR8652815_k141_2896	eukaryotic virus	only	eukaryotic virus	25026	No	NA	32	24	0	Low-quality	Genome-fragment	49.67	AAI-based (medium-confidence)	0	1	Marseilleviridae	Nucleocytoviricota	Marseillevirus
SRR8652815_k141_1457	Temperate	only	phage	10177	No	NA	16	13	0	Low-quality	Genome-fragment	29.44	AAI-based (high-confidence)	0	1	Drexlerviridae	Uroviricota	Unassigned
SRR8652815_k141_1968	Lytic	only	phage	20533	No	NA	34	9	2	Low-quality	Genome-fragment	35.28	AAI-based (high-confidence)	0	1	Unassigned	Uroviricota	Unassigned
SRR8652815_k141_1980	Temperate	only	phage	40122	No	NA	53	36	0	High-quality	High-quality	100	AAI-based (high-confidence)	0	1	Straboviridae	Uroviricota	Unassigned
SRR8652815_k141_2898	Temperate	only	phage	39666	No	NA	51	30	0	Complete	High-quality	100	DTR (high-confidence)	0	1	Drexlerviridae	Uroviricota	Uetakevirus
SRR8652815_k141_2899	Temperate	only	phage	9761	No	NA	17	2	0	Low-quality	Genome-fragment	21.18	HMM-based (lower-bound)	0	1	Ackermannviridae	Uroviricota	Unassigned
SRR8653159_k141_781	Temperate	only	phage	4434	No	NA	7	3	0	Low-quality	Genome-fragment	8.81	AAI-based (high-confidence)	0	1	Unassigned	Uroviricota	Unassigned
SRR8652815_k141_2192	Temperate	only	phage	54038	No	NA	95	16	0	Complete	High-quality	100	DTR (high-confidence)	0	1	Drexlerviridae	Uroviricota	Shapirovirus
SRR8652815_k141_2901	Temperate	only	phage	38898	No	NA	56	8	1	Complete	High-quality	100	DTR (high-confidence)	0	1	Drexlerviridae	Uroviricota	Rogunavirus
SRR8652815_k141_2250	Temperate	only	phage	3255	No	NA	10	2	0	Low-quality	Genome-fragment	5.72	AAI-based (medium-confidence)	0	1	Unassigned	Uroviricota	Biseptimavirus
SRR8652815_k141_2903	Temperate	only	phage	40961	No	NA	55	30	0	Complete	High-quality	100	DTR (high-confidence)	0	1	Casjensviridae	Uroviricota	Unassigned
SRR8652815_k141_2904	Temperate	only	phage	37545	No	NA	56	20	0	Complete	High-quality	100	DTR (high-confidence)	0	1	Straboviridae	Uroviricota	Unassigned
SRR8652815_k141_2316	Lytic	only	phage	7677	No	NA	14	3	0	Low-quality	Genome-fragment	21.27	AAI-based (high-confidence)	0	1	Unassigned	Uroviricota	Unassigned
SRR8652815_k141_2905	Temperate	overlap	phage	40553	No	NA	64	39	0	Complete	High-quality	100	DTR (high-confidence)	0	1	Unassigned	Uroviricota	Vedamuthuvirus
SRR8652815_k141_2323	Temperate	only	phage	40951	No	NA	56	20	1	Complete	High-quality	100	DTR (high-confidence)	0	1	Casjensviridae	Uroviricota	Unassigned
SRR8652904_k141_152	eukaryotic virus	only	eukaryotic virus	4907	No	NA	7	2	0	Low-quality	Genome-fragment	7.67	HMM-based (lower-bound)	0	1	Mimiviridae	Nucleocytoviricota	Mimivirus
SRR8652904_k141_706	Temperate	only	phage	5594	No	NA	10	8	0	Low-quality	Genome-fragment	11.49	AAI-based (medium-confidence)	0	1	Unassigned	Uroviricota	Unassigned
SRR8653159_k141_332	Lytic	overlap	phage	3071	No	NA	5	1	0	Low-quality	Genome-fragment	8.29	AAI-based (high-confidence)	0	1	Herelleviridae	Uroviricota	Caeruleovirus
SRR8652904_k141_163	Temperate	overlap	phage	14687	No	NA	21	5	0	Low-quality	Genome-fragment	21.27	AAI-based (medium-confidence)	0	1	Unassigned	Uroviricota	Unassigned
SRR8652904_k141_450	Lytic	only	phage	7430	No	NA	10	6	0	Low-quality	Genome-fragment	12.22	AAI-based (high-confidence)	0	1	Straboviridae	Uroviricota	Tequatrovirus
SRR8652904_k141_1138	Temperate	only	phage	6993	No	NA	7	4	0	Low-quality	Genome-fragment	31.64	AAI-based (medium-confidence)	0	1	Salasmaviridae	Uroviricota	Unassigned
SRR8652904_k141_745	Lytic	only	phage	8990	No	NA	17	3	0	Low-quality	Genome-fragment	23.9	AAI-based (high-confidence)	0	1	Unassigned	Uroviricota	Unassigned
SRR8652904_k141_1147	Temperate	only	phage	6112	No	NA	7	5	0	Low-quality	Genome-fragment	16.25	AAI-based (high-confidence)	0	1	Unassigned	Uroviricota	Unassigned
SRR8652904_k141_203	Temperate	overlap	phage	8222	No	NA	17	3	0	Low-quality	Genome-fragment	17.77	AAI-based (high-confidence)	0	1	Unassigned	Uroviricota	Timquatrovirus
SRR8652904_k141_1159	Temperate	only	phage	5414	No	NA	10	3	0	Low-quality	Genome-fragment	14.31	AAI-based (medium-confidence)	0	1	Peduoviridae	Uroviricota	Seongnamvirus
SRR8652904_k141_1341	Lytic	only	phage	3580	Yes	2828	3	2	1	Low-quality	Genome-fragment	5.17	AAI-based (high-confidence)	21.01	1	Peduoviridae	Uroviricota	Lambdavirus
SRR8652904_k141_625	Lytic	only	phage	11633	No	NA	3	3	0	Low-quality	Genome-fragment	20.53	AAI-based (high-confidence)	0	1	Unassigned	Uroviricota	Unassigned
SRR8652904_k141_345	Temperate	only	phage	3733	No	NA	2	2	0	Low-quality	Genome-fragment	9.82	AAI-based (medium-confidence)	0	1	Herelleviridae	Uroviricota	Wphvirus
SRR8653159_k141_500	eukaryotic virus	only	eukaryotic virus	3094	No	NA	4	4	0	Low-quality	Genome-fragment	9.04	AAI-based (high-confidence)	0	1	Poxviridae	Nucleocytoviricota	Betaentomopoxvirus
SRR8652904_k141_1042	Temperate	only	phage	5276	No	NA	8	2	0	Low-quality	Genome-fragment	12.39	AAI-based (high-confidence)	0	1	Drexlerviridae	Uroviricota	Unassigned
SRR8652904_k141_106	Lytic	only	phage	3040	No	NA	6	3	0	Low-quality	Genome-fragment	7.38	AAI-based (medium-confidence)	0	1	Demerecviridae	Uroviricota	Tequintavirus
SRR8652904_k141_871	Temperate	overlap	phage	59829	No	NA	75	29	0	High-quality	High-quality	100	AAI-based (high-confidence)	0	1	Casjensviridae	Uroviricota	Bruynoghevirus
SRR8652904_k141_117	Temperate	only	phage	5888	No	NA	8	7	0	Low-quality	Genome-fragment	15.06	AAI-based (high-confidence)	0	1	Unassigned	Uroviricota	Unassigned
SRR8652904_k141_650	Temperate	only	phage	3267	No	NA	4	1	0	Low-quality	Genome-fragment	8.97	AAI-based (high-confidence)	0	1	Unassigned	Uroviricota	Unassigned
SRR8652904_k141_118	Temperate	only	phage	10534	No	NA	16	12	0	Low-quality	Genome-fragment	23.91	AAI-based (high-confidence)	0	1	Unassigned	Uroviricota	Unassigned
SRR8652904_k141_379	Temperate	overlap	phage	44077	No	NA	51	20	1	Medium-quality	Genome-fragment	54.6	AAI-based (high-confidence)	0	1	Unassigned	Uroviricota	Kenoshavirus
SRR8652904_k141_1365	Temperate	overlap	phage	47198	No	NA	69	9	0	Complete	High-quality	100	DTR (high-confidence)	0	1	Schitoviridae	Uroviricota	Unassigned
SRR8652904_k141_1057	Temperate	overlap	phage	51583	No	NA	60	30	0	High-quality	High-quality	97.26	AAI-based (high-confidence)	0	1	Chrysoviridae	Duplornaviricota	Betachrysovirus
SRR8652904_k141_684	Lytic	only	phage	39240	No	NA	60	16	0	High-quality	High-quality	93.51	AAI-based (high-confidence)	0	1	Unassigned	Uroviricota	Slepowronvirus
SRR8653159_k141_137	Temperate	only	phage	9809	No	NA	14	5	0	Low-quality	Genome-fragment	24.75	AAI-based (high-confidence)	0	1	Mesyanzhinovviridae	Uroviricota	Unassigned
SRR8652904_k141_1067	Temperate	only	phage	3701	No	NA	2	1	0	Low-quality	Genome-fragment	10.71	AAI-based (medium-confidence)	0	1	Autographiviridae	Uroviricota	Kayfunavirus
SRR8652904_k141_132	Temperate	only	phage	41993	No	NA	65	20	0	Medium-quality	Genome-fragment	64.6	HMM-based (lower-bound)	0	1	Straboviridae	Uroviricota	Lambdavirus
SRR8652904_k141_1366	Temperate	overlap	phage	42566	No	NA	72	36	0	Complete	High-quality	100	DTR (high-confidence)	0	1	Chaseviridae	Uroviricota	Traversvirus
SRR8652904_k141_407	Lytic	only	phage	6272	No	NA	11	11	0	Low-quality	Genome-fragment	17.71	AAI-based (high-confidence)	0	1	Unassigned	Uroviricota	Skunavirus
SRR8652904_k141_808	Temperate	overlap	phage	62517	No	NA	96	36	0	High-quality	High-quality	100	AAI-based (high-confidence)	0	1	Straboviridae	Uroviricota	Kenoshavirus
SRR8652904_k141_1367	Lytic	only	phage	38512	No	NA	65	23	0	Complete	High-quality	100	DTR (high-confidence)	0	1	Straboviridae	Uroviricota	Ceduovirus
SRR8652904_k141_814	Temperate	overlap	phage	3395	No	NA	5	1	0	Low-quality	Genome-fragment	7.55	AAI-based (high-confidence)	0	1	Unassigned	Uroviricota	Unassigned
SRR8652904_k141_817	Temperate	overlap	phage	39376	No	NA	63	15	1	Medium-quality	Genome-fragment	87.73	AAI-based (high-confidence)	0	1	Peduoviridae	Uroviricota	Unassigned
SRR8652903_k141_720	Temperate	only	phage	3140	No	NA	6	2	0	Low-quality	Genome-fragment	1.39	AAI-based (high-confidence)	0	1	Unassigned	Uroviricota	Derbicusvirus
SRR8652903_k141_1080	eukaryotic virus	only	eukaryotic virus	3884	No	NA	5	2	0	High-quality	High-quality	100	AAI-based (high-confidence)	0	1	Anelloviridae	Unassigned	Alphatorquevirus
SRR8653159_k141_210	Temperate	only	phage	15487	No	NA	23	2	0	Low-quality	Genome-fragment	16.73	HMM-based (lower-bound)	0	1	Unassigned	Uroviricota	Unassigned
SRR8652903_k141_490	Temperate	only	phage	8607	No	NA	22	5	0	Low-quality	Genome-fragment	21	AAI-based (high-confidence)	0	1	Salasmaviridae	Uroviricota	Moineauvirus
SRR8652903_k141_961	Temperate	only	phage	13135	No	NA	10	7	0	Low-quality	Genome-fragment	26.25	AAI-based (medium-confidence)	0	1	Straboviridae	Uroviricota	Vieuvirus
SRR8652903_k141_255	Temperate	only	phage	5318	No	NA	9	5	0	Low-quality	Genome-fragment	12.6	AAI-based (medium-confidence)	0	1	Straboviridae	Uroviricota	Unassigned
SRR8652903_k141_1086	Temperate	only	phage	9235	No	NA	6	3	0	Low-quality	Genome-fragment	22.41	AAI-based (high-confidence)	0	1	Straboviridae	Uroviricota	Unassigned
SRR8652903_k141_612	Temperate	only	phage	23457	No	NA	30	24	0	Medium-quality	Genome-fragment	53.58	AAI-based (high-confidence)	0	1	Alloherpesviridae	Peploviricota	Cyprinivirus
SRR8652903_k141_727	eukaryotic virus	only	eukaryotic virus	37603	No	NA	48	21	1	Medium-quality	Genome-fragment	83.64	AAI-based (high-confidence)	0	1	Baculoviridae	Unassigned	Alphabaculovirus
SRR8652903_k141_129	Temperate	only	phage	42903	No	NA	83	17	0	High-quality	High-quality	98.73	AAI-based (high-confidence)	0	1	Unassigned	Uroviricota	Unassigned
SRR8652903_k141_735	Temperate	overlap	phage	23740	No	NA	32	16	0	Medium-quality	Genome-fragment	54.93	AAI-based (high-confidence)	0	1	Peduoviridae	Uroviricota	Unassigned
SRR8652903_k141_856	Temperate	only	phage	27594	No	NA	40	16	1	Medium-quality	Genome-fragment	65.96	AAI-based (high-confidence)	0	1	Unassigned	Uroviricota	Unassigned
SRR8652903_k141_291	Lytic	only	phage	5324	No	NA	9	3	0	Low-quality	Genome-fragment	14.42	AAI-based (high-confidence)	0	1	Unassigned	Uroviricota	Unassigned
SRR8653159_k141_145	Temperate	overlap	phage	3464	No	NA	6	1	0	Low-quality	Genome-fragment	19.6	AAI-based (high-confidence)	0	1	Peduoviridae	Uroviricota	Unassigned
SRR8652903_k141_60	Temperate	only	phage	7437	No	NA	9	5	0	Low-quality	Genome-fragment	17.89	AAI-based (high-confidence)	0	1	Unassigned	Uroviricota	Slepowronvirus
SRR8652903_k141_536	Temperate	only	phage	38195	No	NA	74	46	0	Medium-quality	Genome-fragment	76.72	AAI-based (high-confidence)	0	1	Peduoviridae	Uroviricota	Lederbergvirus
SRR8652903_k141_867	Temperate	only	phage	4233	No	NA	5	1	0	Low-quality	Genome-fragment	13.5	AAI-based (high-confidence)	0	1	Unassigned	Uroviricota	Unassigned
SRR8652903_k141_449	Temperate	only	phage	6597	Yes	4320	10	3	1	Low-quality	Genome-fragment	7.77	HMM-based (lower-bound)	34.52	1	Unassigned	Uroviricota	Unassigned
SRR8652903_k141_157	Temperate	only	phage	50518	No	NA	75	27	4	High-quality	High-quality	100	AAI-based (high-confidence)	0	1	Straboviridae	Uroviricota	Unassigned
SRR8652903_k141_546	Temperate	only	phage	26789	No	NA	34	13	0	Low-quality	Genome-fragment	11.88	AAI-based (high-confidence)	0	1	Unassigned	Uroviricota	Derbicusvirus
SRR8652903_k141_628	Temperate	only	phage	43409	No	NA	74	29	0	Complete	High-quality	100	DTR (high-confidence)	0	1	Straboviridae	Uroviricota	Vedamuthuvirus
SRR8652903_k141_784	Temperate	only	phage	19341	No	NA	20	11	0	Low-quality	Genome-fragment	40.37	AAI-based (high-confidence)	0	1	Straboviridae	Uroviricota	Phifelvirus
SRR8652903_k141_167	Lytic	only	phage	5031	No	NA	6	6	0	Low-quality	Genome-fragment	10.72	AAI-based (medium-confidence)	0	1	Drexlerviridae	Uroviricota	Unassigned
SRR8652903_k141_466	Temperate	only	phage	11066	No	NA	17	7	0	Low-quality	Genome-fragment	24.02	AAI-based (high-confidence)	0	1	Drexlerviridae	Uroviricota	Webervirus
SRR8653159_k141_433	Temperate	overlap	phage	34547	No	NA	52	15	1	High-quality	High-quality	97.76	AAI-based (high-confidence)	0	1	Straboviridae	Uroviricota	Unassigned
SRR8652812_k141_410	Temperate	only	phage	4422	No	NA	9	6	0	Low-quality	Genome-fragment	11.48	AAI-based (high-confidence)	0	1	Unassigned	Uroviricota	Unassigned
SRR8652903_k141_635	Temperate	overlap	phage	24375	No	NA	27	10	0	Medium-quality	Genome-fragment	61.04	AAI-based (high-confidence)	0	1	Casjensviridae	Uroviricota	Unassigned
SRR8652903_k141_893	Lytic	only	phage	9760	No	NA	21	5	0	Low-quality	Genome-fragment	22.35	AAI-based (high-confidence)	0	1	Straboviridae	Uroviricota	Krischvirus
SRR8652903_k141_175	Lytic	only	phage	12617	No	NA	13	5	0	Low-quality	Genome-fragment	25.37	AAI-based (high-confidence)	0	1	Autographiviridae	Uroviricota	Unassigned
SRR8652903_k141_179	eukaryotic virus	only	eukaryotic virus	4541	No	NA	9	2	1	Low-quality	Genome-fragment	10.94	AAI-based (high-confidence)	0	1	Mimiviridae	Nucleocytoviricota	Mimivirus
SRR8652903_k141_565	Temperate	only	phage	10914	No	NA	15	11	0	Low-quality	Genome-fragment	25.71	AAI-based (medium-confidence)	0	1	Unassigned	Uroviricota	Unassigned
SRR8652903_k141_897	Temperate	only	phage	11855	No	NA	25	1	0	Low-quality	Genome-fragment	34.41	AAI-based (high-confidence)	0	1	Salasmaviridae	Uroviricota	Unassigned
SRR8652903_k141_328	Temperate	only	phage	37637	No	NA	52	28	1	High-quality	High-quality	91.49	AAI-based (high-confidence)	0	1	Peduoviridae	Uroviricota	Lederbergvirus
SRR8652903_k141_643	Lytic	only	phage	20295	No	NA	27	12	1	Low-quality	Genome-fragment	34.19	AAI-based (medium-confidence)	0	1	Straboviridae	Uroviricota	Schizotequatrovirus
SRR8652903_k141_112	Temperate	overlap	phage	32941	No	NA	47	28	0	Medium-quality	Genome-fragment	69.62	AAI-based (high-confidence)	0	1	Peduoviridae	Uroviricota	Oslovirus
SRR8652903_k141_904	Temperate	overlap	phage	9747	No	NA	12	11	0	Low-quality	Genome-fragment	26.15	AAI-based (high-confidence)	0	1	Unassigned	Uroviricota	Unassigned
SRR8653159_k141_927	Temperate	only	phage	3748	No	NA	6	3	0	Low-quality	Genome-fragment	9.01	AAI-based (medium-confidence)	0	1	Unassigned	Uroviricota	Slepowronvirus
SRR8652903_k141_113	Lytic	only	phage	5770	No	NA	4	3	0	Low-quality	Genome-fragment	12.44	AAI-based (high-confidence)	0	1	Casjensviridae	Uroviricota	Unassigned
SRR8652903_k141_201	eukaryotic virus	only	eukaryotic virus	4885	No	NA	9	1	0	Low-quality	Genome-fragment	11.84	AAI-based (high-confidence)	0	1	Mimiviridae	Nucleocytoviricota	Mimivirus
SRR8652903_k141_346	Temperate	only	phage	5708	No	NA	13	1	0	Low-quality	Genome-fragment	13.18	AAI-based (high-confidence)	0	1	Unassigned	Uroviricota	Unassigned
SRR8652903_k141_584	Lytic	only	phage	5560	No	NA	11	2	0	Low-quality	Genome-fragment	13.58	AAI-based (high-confidence)	0	1	Unassigned	Uroviricota	Unassigned
SRR8652903_k141_1116	Temperate	overlap	phage	29341	No	NA	36	21	1	Medium-quality	Genome-fragment	58.75	AAI-based (high-confidence)	0	1	Drexlerviridae	Uroviricota	Lambdavirus
SRR8652903_k141_933	Temperate	only	phage	14747	No	NA	18	9	0	Low-quality	Genome-fragment	29.57	AAI-based (high-confidence)	0	1	Drexlerviridae	Uroviricota	Vieuvirus
SRR8652903_k141_1117	Temperate	only	phage	39067	No	NA	49	17	0	High-quality	High-quality	97.53	AAI-based (high-confidence)	0	1	Casjensviridae	Uroviricota	Unassigned
SRR8652903_k141_1126	Lytic	only	phage	3591	No	NA	8	5	0	Low-quality	Genome-fragment	6.93	AAI-based (medium-confidence)	0	1	Chaseviridae	Uroviricota	Unassigned
SRR8652903_k141_599	Temperate	overlap	phage	11363	No	NA	11	5	0	Low-quality	Genome-fragment	28.39	AAI-based (high-confidence)	0	1	Unassigned	Uroviricota	Unassigned
SRR8652903_k141_823	Temperate	overlap	phage	46701	No	NA	65	22	1	Medium-quality	Genome-fragment	88.68	AAI-based (medium-confidence)	0	1	Unassigned	Uroviricota	Unassigned
SRR8653159_k141_273	Temperate	overlap	phage	5672	No	NA	7	3	0	Low-quality	Genome-fragment	32.58	AAI-based (high-confidence)	0	1	Unassigned	Uroviricota	Timquatrovirus
SRR8652903_k141_1156	Temperate	only	phage	4334	No	NA	8	4	0	Low-quality	Genome-fragment	9.27	AAI-based (high-confidence)	0	1	Drexlerviridae	Uroviricota	Lambdavirus
SRR8652903_k141_683	Lytic	overlap	phage	24730	No	NA	38	24	0	Low-quality	Genome-fragment	47.27	AAI-based (high-confidence)	0	1	Peduoviridae	Uroviricota	Punavirus
SRR8652903_k141_693	Lytic	only	phage	3951	No	NA	6	3	0	Low-quality	Genome-fragment	8.02	AAI-based (high-confidence)	0	1	Unassigned	Uroviricota	Lederbergvirus
SRR8652903_k141_1174	Temperate	only	phage	9444	No	NA	22	6	0	Low-quality	Genome-fragment	21.39	AAI-based (medium-confidence)	0	1	Unassigned	Uroviricota	Vieuvirus
SRR8652903_k141_707	Lytic	only	phage	3429	No	NA	8	4	0	Low-quality	Genome-fragment	8.85	AAI-based (medium-confidence)	0	1	Unassigned	Uroviricota	Unassigned
SRR8652903_k141_1181	Temperate	only	phage	8035	No	NA	17	2	0	Low-quality	Genome-fragment	19.93	AAI-based (high-confidence)	0	1	Unassigned	Uroviricota	Unassigned
SRR8652903_k141_719	Temperate	only	phage	6109	No	NA	14	5	0	Low-quality	Genome-fragment	13.25	AAI-based (high-confidence)	0	1	Drexlerviridae	Uroviricota	Webervirus
SRR8652903_k141_1050	Temperate	only	phage	7228	No	NA	8	5	0	Low-quality	Genome-fragment	15.8	AAI-based (high-confidence)	0	1	Casjensviridae	Uroviricota	Skunavirus
SRR8652903_k141_1186	Temperate	only	phage	41599	No	NA	63	43	0	Complete	High-quality	100	DTR (high-confidence)	0	1	Chaseviridae	Uroviricota	Lambdavirus
SRR8652903_k141_1187	Temperate	only	phage	33477	No	NA	43	13	0	Complete	High-quality	100	DTR (high-confidence)	0	1	Straboviridae	Uroviricota	Unassigned
SRR8653159_k141_643	Temperate	only	phage	4555	No	NA	11	3	0	Low-quality	Genome-fragment	8.96	HMM-based (lower-bound)	0	1	Unassigned	Uroviricota	Phifelvirus
SRR8652903_k141_1188	Temperate	only	phage	42613	No	NA	58	24	0	Complete	High-quality	100	DTR (high-confidence)	0	1	Peduoviridae	Uroviricota	Traversvirus
SRR8652902_k141_110	Temperate	only	phage	3592	No	NA	6	5	0	Low-quality	Genome-fragment	10.67	AAI-based (high-confidence)	0	1	Salasmaviridae	Uroviricota	Claudivirus
SRR8652902_k141_115	Temperate	only	phage	4355	No	NA	5	2	0	Low-quality	Genome-fragment	14.88	AAI-based (high-confidence)	0	1	Chaseviridae	Uroviricota	Unassigned
SRR8652902_k141_803	Lytic	only	phage	3232	No	NA	6	1	0	Low-quality	Genome-fragment	8.13	AAI-based (high-confidence)	0	1	Unassigned	Uroviricota	Unassigned
SRR8652902_k141_305	Lytic	only	phage	27721	No	NA	38	17	1	Medium-quality	Genome-fragment	73.18	AAI-based (high-confidence)	0	1	Casjensviridae	Uroviricota	Timquatrovirus
SRR8652902_k141_901	eukaryotic virus	only	eukaryotic virus	32643	No	NA	42	13	0	Medium-quality	Genome-fragment	81.34	AAI-based (high-confidence)	0	1	Phycodnaviridae	Nucleocytoviricota	Chlorovirus
SRR8652902_k141_62	Temperate	only	phage	4857	No	NA	9	2	0	Low-quality	Genome-fragment	7.11	AAI-based (high-confidence)	0	1	Unassigned	Uroviricota	Unassigned
SRR8652902_k141_623	Lytic	only	phage	7952	No	NA	9	7	0	Low-quality	Genome-fragment	20.69	AAI-based (high-confidence)	0	1	Peduoviridae	Uroviricota	Oslovirus
SRR8652902_k141_829	Lytic	overlap	phage	12997	No	NA	15	9	0	Medium-quality	Genome-fragment	71.42	AAI-based (medium-confidence)	0	1	Rountreeviridae	Uroviricota	Unassigned
SRR8652902_k141_127	Temperate	only	phage	11791	No	NA	14	3	0	Low-quality	Genome-fragment	35.42	AAI-based (high-confidence)	0	1	Unassigned	Uroviricota	Unassigned
SRR8653159_k141_649	Temperate	overlap	phage	11689	No	NA	22	10	0	Low-quality	Genome-fragment	23.54	AAI-based (medium-confidence)	0	1	Straboviridae	Uroviricota	Unassigned
SRR8652902_k141_74	Lytic	only	phage	4488	No	NA	9	8	0	Low-quality	Genome-fragment	11.28	AAI-based (high-confidence)	0	1	Vilmaviridae	Uroviricota	Bronvirus
SRR8652902_k141_638	Temperate	only	phage	16500	No	NA	31	14	0	Low-quality	Genome-fragment	41.19	AAI-based (high-confidence)	0	1	Unassigned	Uroviricota	Casadabanvirus
SRR8652902_k141_834	Temperate	only	phage	8219	No	NA	15	3	0	Low-quality	Genome-fragment	18.42	AAI-based (high-confidence)	0	1	Unassigned	Uroviricota	Brussowvirus
SRR8652902_k141_247	Temperate	only	phage	5644	No	NA	5	3	0	Low-quality	Genome-fragment	11.74	AAI-based (high-confidence)	0	1	Drexlerviridae	Uroviricota	Unassigned
SRR8652902_k141_159	Temperate	only	phage	8076	No	NA	16	3	0	Low-quality	Genome-fragment	18.23	AAI-based (high-confidence)	0	1	Unassigned	Uroviricota	Unassigned
SRR8652902_k141_644	Temperate	only	phage	13518	No	NA	11	5	0	Low-quality	Genome-fragment	32.64	AAI-based (medium-confidence)	0	1	Unassigned	Uroviricota	Unassigned
SRR8652902_k141_769	Temperate	only	phage	12161	No	NA	15	2	0	Low-quality	Genome-fragment	34.72	AAI-based (high-confidence)	0	1	Mesyanzhinovviridae	Uroviricota	Rosebushvirus
SRR8652902_k141_853	Temperate	only	phage	11930	No	NA	16	6	0	Low-quality	Genome-fragment	27.59	AAI-based (high-confidence)	0	1	Drexlerviridae	Uroviricota	Dhillonvirus
SRR8652902_k141_320	eukaryotic virus	only	eukaryotic virus	14896	No	NA	23	10	1	Low-quality	Genome-fragment	37.5	AAI-based (high-confidence)	0	1	Geminiviridae	Cressdnaviricota	Begomovirus
SRR8652902_k141_456	Lytic	only	phage	7649	No	NA	14	6	0	Low-quality	Genome-fragment	16.52	AAI-based (high-confidence)	0	1	Unassigned	Uroviricota	Phietavirus
SRR8653159_k141_938	eukaryotic virus	overlap	eukaryotic virus	36557	No	NA	47	28	0	Medium-quality	Genome-fragment	79.19	AAI-based (medium-confidence)	0	1	Mimiviridae	Nucleocytoviricota	Mimivirus
SRR8652902_k141_187	Temperate	only	phage	13836	No	NA	18	13	0	Low-quality	Genome-fragment	30.17	AAI-based (medium-confidence)	0	1	Autographiviridae	Uroviricota	Friunavirus
SRR8652902_k141_322	Temperate	only	phage	4018	No	NA	7	2	0	Low-quality	Genome-fragment	10.05	AAI-based (medium-confidence)	0	1	Unassigned	Uroviricota	Unassigned
SRR8652902_k141_188	eukaryotic virus	overlap	eukaryotic virus	3411	No	NA	5	2	0	Low-quality	Genome-fragment	7.17	AAI-based (high-confidence)	0	1	Baculoviridae	Unassigned	Alphabaculovirus
SRR8652902_k141_933	Temperate	only	phage	6574	No	NA	7	4	0	Low-quality	Genome-fragment	14.52	AAI-based (medium-confidence)	0	1	Mesyanzhinovviridae	Uroviricota	Unassigned
SRR8652902_k141_189	Temperate	only	phage	5267	No	NA	9	1	0	Low-quality	Genome-fragment	6.82	AAI-based (medium-confidence)	0	1	Unassigned	Uroviricota	Unassigned
SRR8652902_k141_786	Temperate	overlap	phage	12168	No	NA	28	6	1	Low-quality	Genome-fragment	19.52	AAI-based (high-confidence)	0	1	Unassigned	Uroviricota	Unassigned
SRR8652902_k141_679	Temperate	only	phage	3632	No	NA	7	1	0	Low-quality	Genome-fragment	5.89	AAI-based (high-confidence)	0	1	Unassigned	Uroviricota	Unassigned
SRR8652902_k141_527	Temperate	overlap	phage	43812	No	NA	56	21	0	High-quality	High-quality	100	AAI-based (high-confidence)	0	1	Peduoviridae	Uroviricota	Unassigned
SRR8652902_k141_324	Temperate	only	phage	28657	No	NA	37	31	0	High-quality	High-quality	91.38	AAI-based (high-confidence)	0	1	Peduoviridae	Uroviricota	Eganvirus
SRR8652902_k141_292	Temperate	only	phage	3255	No	NA	6	3	0	Low-quality	Genome-fragment	4.85	AAI-based (high-confidence)	0	1	Unassigned	Uroviricota	Unassigned
SRR8653159_k141_658	Temperate	only	phage	4521	No	NA	6	2	0	Low-quality	Genome-fragment	15.89	AAI-based (high-confidence)	0	1	Unassigned	Uroviricota	Lambdavirus
SRR8652902_k141_469	Temperate	only	phage	3016	No	NA	5	5	0	Low-quality	Genome-fragment	5.95	AAI-based (high-confidence)	0	1	Unassigned	Uroviricota	Unassigned
SRR8652902_k141_545	Lytic	only	phage	7875	No	NA	13	1	0	Low-quality	Genome-fragment	18.85	AAI-based (medium-confidence)	0	1	Unassigned	Uroviricota	Unassigned
SRR8652902_k141_476	Temperate	only	phage	5404	No	NA	15	1	0	Low-quality	Genome-fragment	7.97	AAI-based (high-confidence)	0	1	Peduoviridae	Uroviricota	Unassigned
SRR8652902_k141_490	eukaryotic virus	only	eukaryotic virus	3473	No	NA	5	1	0	Low-quality	Genome-fragment	8.7	AAI-based (high-confidence)	0	1	Phycodnaviridae	Nucleocytoviricota	Chlorovirus
SRR8652902_k141_348	Temperate	only	phage	17240	No	NA	10	2	0	Low-quality	Genome-fragment	25.57	AAI-based (medium-confidence)	0	1	Unassigned	Uroviricota	Unassigned
SRR8652902_k141_559	eukaryotic virus	only	eukaryotic virus	40599	No	NA	50	3	2	High-quality	High-quality	97.73	AAI-based (high-confidence)	0	1	Herpesviridae	Peploviricota	Simplexvirus
SRR8652902_k141_969	Temperate	only	phage	49936	No	NA	66	44	1	Complete	High-quality	100	DTR (high-confidence)	0	1	Drexlerviridae	Uroviricota	Lederbergvirus
SRR8652902_k141_970	Temperate	overlap	phage	51706	No	NA	94	27	0	Medium-quality	Genome-fragment	75.07	AAI-based (high-confidence)	0	1	Straboviridae	Uroviricota	Unassigned
SRR8652902_k141_975	eukaryotic virus	overlap	eukaryotic virus	100174	No	NA	102	14	2	Complete	High-quality	100	DTR (high-confidence)	0	1	Mimiviridae	Nucleocytoviricota	Mimivirus
SRR8652902_k141_976	Temperate	only	phage	6363	No	NA	8	3	0	Complete	High-quality	100	DTR (high-confidence)	0	1	Microviridae	Phixviricota	Unassigned
SRR8653159_k141_661	Temperate	only	phage	5316	No	NA	8	1	0	Low-quality	Genome-fragment	21.02	AAI-based (high-confidence)	0	1	Peduoviridae	Uroviricota	Seongnamvirus
SRR8652901_k141_0	Temperate	only	phage	4721	Yes	2345	6	2	1	Low-quality	Genome-fragment	5.62	AAI-based (high-confidence)	50.33	1	Unassigned	Uroviricota	Unassigned
SRR8652901_k141_921	Lytic	overlap	phage	7963	No	NA	6	4	0	Low-quality	Genome-fragment	27.67	HMM-based (lower-bound)	0	1	Salasmaviridae	Uroviricota	Unassigned
SRR8652901_k141_721	Temperate	only	phage	5894	No	NA	9	6	0	Low-quality	Genome-fragment	14.88	AAI-based (medium-confidence)	0	1	Unassigned	Uroviricota	Unassigned
SRR8652901_k141_106	Lytic	only	phage	9571	No	NA	10	3	0	Low-quality	Genome-fragment	13	AAI-based (high-confidence)	0	1	Unassigned	Uroviricota	Unassigned
SRR8652901_k141_621	Temperate	only	phage	3917	No	NA	5	2	0	Low-quality	Genome-fragment	5.24	AAI-based (high-confidence)	0	1	Unassigned	Uroviricota	Unassigned
SRR8652901_k141_18	Temperate	overlap	phage	4745	No	NA	7	5	0	Low-quality	Genome-fragment	12.12	AAI-based (high-confidence)	0	1	Unassigned	Uroviricota	Timquatrovirus
SRR8652901_k141_210	Temperate	only	phage	15578	No	NA	32	10	1	Low-quality	Genome-fragment	37.29	AAI-based (high-confidence)	0	1	Straboviridae	Uroviricota	Unassigned
SRR8652901_k141_846	Temperate	overlap	phage	3322	No	NA	4	1	0	Low-quality	Genome-fragment	5.78	AAI-based (high-confidence)	0	1	Unassigned	Unassigned	Moineauvirus
SRR8652901_k141_42	Temperate	only	phage	4017	No	NA	4	3	0	Low-quality	Genome-fragment	14.14	AAI-based (high-confidence)	0	1	Unassigned	Uroviricota	Unassigned
SRR8652901_k141_771	Temperate	only	phage	4082	No	NA	6	1	0	Low-quality	Genome-fragment	6.45	AAI-based (high-confidence)	0	1	Unassigned	Unassigned	Unassigned
SRR8653159_k141_942	Temperate	only	phage	15565	No	NA	21	16	0	Low-quality	Genome-fragment	35.3	AAI-based (high-confidence)	0	1	Mesyanzhinovviridae	Uroviricota	Unassigned
SRR8652901_k141_422	Temperate	only	phage	36359	No	NA	34	9	1	Medium-quality	Genome-fragment	54.79	AAI-based (high-confidence)	0	1	Chaseviridae	Uroviricota	Unassigned
SRR8652901_k141_213	Temperate	only	phage	16995	No	NA	28	8	2	Low-quality	Genome-fragment	23.08	AAI-based (high-confidence)	0	1	Unassigned	Uroviricota	Unassigned
SRR8652901_k141_45	Temperate	only	phage	27170	No	NA	36	14	0	Medium-quality	Genome-fragment	69.25	AAI-based (high-confidence)	0	1	Unassigned	Uroviricota	Fromanvirus
SRR8652901_k141_453	Temperate	only	phage	7548	No	NA	12	1	0	Low-quality	Genome-fragment	4.56	AAI-based (medium-confidence)	0	1	Unassigned	Uroviricota	Unassigned
SRR8652901_k141_246	Lytic	only	phage	3264	No	NA	6	1	0	Low-quality	Genome-fragment	4.43	AAI-based (high-confidence)	0	1	Unassigned	Uroviricota	Unassigned
SRR8652901_k141_514	Temperate	overlap	phage	96945	No	NA	151	13	2	High-quality	High-quality	100	AAI-based (high-confidence)	0	1	Unassigned	Uroviricota	Unassigned
SRR8652901_k141_970	Temperate	overlap	phage	42308	No	NA	56	31	0	High-quality	High-quality	100	AAI-based (high-confidence)	0	1	Casjensviridae	Uroviricota	Unassigned
SRR8652901_k141_862	Temperate	only	phage	17119	No	NA	17	3	0	Low-quality	Genome-fragment	23.26	AAI-based (high-confidence)	0	1	Unassigned	Uroviricota	Plateaulakevirus
SRR8652901_k141_66	Temperate	only	phage	10659	No	NA	12	11	0	Low-quality	Genome-fragment	26.19	AAI-based (high-confidence)	0	1	Unassigned	Uroviricota	Unassigned
SRR8652901_k141_975	Temperate	only	phage	12110	No	NA	15	9	0	Low-quality	Genome-fragment	8.26	AAI-based (high-confidence)	0	1	Unassigned	Uroviricota	Unassigned
SRR8653159_k141_436	Lytic	only	phage	43977	No	NA	56	43	0	High-quality	High-quality	100	AAI-based (high-confidence)	0	1	Autographiviridae	Uroviricota	Drulisvirus
SRR8652901_k141_869	Lytic	only	phage	4459	No	NA	8	3	0	Low-quality	Genome-fragment	10.88	AAI-based (high-confidence)	0	1	Unassigned	Uroviricota	Phifelvirus
SRR8652901_k141_325	Temperate	overlap	phage	5652	No	NA	8	5	0	Low-quality	Genome-fragment	14.56	AAI-based (high-confidence)	0	1	Unassigned	Uroviricota	Unassigned
SRR8652901_k141_651	Lytic	only	phage	11946	No	NA	18	1	0	Low-quality	Genome-fragment	7.52	AAI-based (high-confidence)	0	1	Salasmaviridae	Uroviricota	Unassigned
SRR8652901_k141_82	Lytic	only	phage	19118	No	NA	16	5	0	Low-quality	Genome-fragment	12.19	AAI-based (high-confidence)	0	1	Unassigned	Uroviricota	Unassigned
SRR8652901_k141_893	Temperate	only	phage	5625	No	NA	11	2	1	Low-quality	Genome-fragment	14.37	AAI-based (high-confidence)	0	1	Unassigned	Uroviricota	Unassigned
SRR8652901_k141_519	Lytic	only	phage	28541	No	NA	33	9	0	High-quality	High-quality	92.39	AAI-based (medium-confidence)	0	1	Unassigned	Uroviricota	Unassigned
SRR8652901_k141_83	Temperate	only	phage	5287	No	NA	9	2	0	Low-quality	Genome-fragment	13.07	AAI-based (high-confidence)	0	1	Herelleviridae	Uroviricota	Harbinvirus
SRR8652901_k141_160	Temperate	only	phage	19290	No	NA	29	13	0	Low-quality	Genome-fragment	44.84	AAI-based (high-confidence)	0	1	Unassigned	Uroviricota	Unassigned
SRR8652901_k141_507	Lytic	overlap	phage	39821	No	NA	52	9	1	High-quality	High-quality	100	AAI-based (high-confidence)	0	1	Peduoviridae	Uroviricota	Lederbergvirus
SRR8652901_k141_169	Lytic	only	phage	3856	No	NA	5	2	0	Low-quality	Genome-fragment	10.9	AAI-based (high-confidence)	0	1	Unassigned	Uroviricota	Unassigned
SRR8653159_k141_946	Temperate	only	phage	9323	No	NA	12	3	0	Low-quality	Genome-fragment	18.31	HMM-based (lower-bound)	0	1	Unassigned	Uroviricota	Bixzunavirus
SRR8652812_k141_166	Temperate	only	phage	9532	No	NA	19	3	1	Low-quality	Genome-fragment	24.69	AAI-based (high-confidence)	0	1	Unassigned	Uroviricota	Unassigned
SRR8652901_k141_183	Lytic	only	phage	3086	No	NA	8	1	0	Low-quality	Genome-fragment	6.28	AAI-based (high-confidence)	0	1	Straboviridae	Uroviricota	Lazarusvirus
SRR8652901_k141_527	Temperate	only	phage	40484	No	NA	47	22	0	High-quality	High-quality	98.33	AAI-based (high-confidence)	0	1	Autographiviridae	Uroviricota	Chatterjeevirus
SRR8652901_k141_387	Temperate	only	phage	5911	No	NA	10	2	0	Low-quality	Genome-fragment	3.76	AAI-based (high-confidence)	0	1	Unassigned	Uroviricota	Unassigned
SRR8652901_k141_908	Temperate	only	phage	24476	No	NA	37	5	0	Low-quality	Genome-fragment	40.54	AAI-based (high-confidence)	0	1	Peduoviridae	Uroviricota	Unassigned
SRR8652901_k141_531	Lytic	only	phage	3605	No	NA	9	1	0	Low-quality	Genome-fragment	9.99	AAI-based (high-confidence)	0	1	Straboviridae	Uroviricota	Karamvirus
SRR8652901_k141_196	Temperate	only	phage	21287	No	NA	28	20	0	Medium-quality	Genome-fragment	52.64	AAI-based (high-confidence)	0	1	Herelleviridae	Uroviricota	Schiekvirus
SRR8652901_k141_660	Temperate	only	phage	39272	No	NA	54	12	0	Medium-quality	Genome-fragment	79.51	AAI-based (high-confidence)	0	1	Casjensviridae	Uroviricota	Unassigned
SRR8652901_k141_394	Temperate	only	phage	13371	No	NA	26	2	0	Low-quality	Genome-fragment	29.7	AAI-based (high-confidence)	0	1	Demerecviridae	Uroviricota	Cetovirus
SRR8652901_k141_997	eukaryotic virus	only	eukaryotic virus	96956	No	NA	156	14	4	Complete	High-quality	100	ITR (high-confidence)	0	1	Poxviridae	Nucleocytoviricota	Betaentomopoxvirus
SRR8652901_k141_662	Temperate	only	phage	20552	No	NA	31	8	0	Low-quality	Genome-fragment	49.48	AAI-based (medium-confidence)	0	1	Unassigned	Uroviricota	Unassigned
SRR8653159_k141_802	eukaryotic virus	overlap	eukaryotic virus	67232	Yes	61660	66	17	3	Low-quality	Genome-fragment	36.74	AAI-based (high-confidence)	8.29	1	Poxviridae	Nucleocytoviricota	Betaentomopoxvirus
SRR8652901_k141_403	Temperate	only	phage	18369	No	NA	13	3	1	Low-quality	Genome-fragment	35.6	AAI-based (medium-confidence)	0	1	Unassigned	Uroviricota	Unassigned
SRR8652901_k141_663	Temperate	only	phage	12383	No	NA	20	4	0	Low-quality	Genome-fragment	29.85	AAI-based (high-confidence)	0	1	Unassigned	Uroviricota	Unassigned
SRR8652901_k141_539	Temperate	overlap	phage	59670	No	NA	89	35	0	High-quality	High-quality	97.67	AAI-based (high-confidence)	0	1	Straboviridae	Uroviricota	Kenoshavirus
SRR8652901_k141_1005	Lytic	only	phage	41500	No	NA	43	10	0	Complete	High-quality	100	DTR (high-confidence)	0	1	Drexlerviridae	Uroviricota	Unassigned
SRR8652901_k141_683	Temperate	only	phage	13593	No	NA	29	12	0	Low-quality	Genome-fragment	33.02	AAI-based (high-confidence)	0	1	Straboviridae	Uroviricota	Phifelvirus
SRR8652901_k141_573	Temperate	only	phage	4282	No	NA	4	3	0	Low-quality	Genome-fragment	2.76	AAI-based (high-confidence)	0	1	Unassigned	Uroviricota	Sherbrookevirus
SRR8652901_k141_580	Lytic	only	phage	11762	No	NA	18	4	1	Low-quality	Genome-fragment	24.3	AAI-based (high-confidence)	0	1	Unassigned	Uroviricota	Unassigned
SRR8652901_k141_583	Temperate	overlap	phage	17014	No	NA	31	3	2	Low-quality	Genome-fragment	37.76	AAI-based (high-confidence)	0	1	Unassigned	Uroviricota	Unassigned
SRR8652901_k141_686	Temperate	only	phage	6349	No	NA	9	7	0	Low-quality	Genome-fragment	15.38	AAI-based (high-confidence)	0	1	Unassigned	Uroviricota	Unassigned
SRR8652901_k141_706	Temperate	only	phage	5152	No	NA	7	2	0	Low-quality	Genome-fragment	12.01	AAI-based (medium-confidence)	0	1	Unassigned	Unassigned	Lambdavirus
SRR8653159_k141_827	Temperate	only	phage	5518	No	NA	5	5	0	Low-quality	Genome-fragment	11.96	HMM-based (lower-bound)	0	1	Unassigned	Uroviricota	Colunavirus
SRR8652901_k141_1009	Temperate	only	phage	34110	No	NA	47	13	0	Complete	High-quality	100	DTR (high-confidence)	0	1	Straboviridae	Uroviricota	Unassigned
SRR8652901_k141_1010	eukaryotic virus	overlap	eukaryotic virus	103335	No	NA	106	16	1	Complete	High-quality	100	DTR (high-confidence)	0	1	Poxviridae	Nucleocytoviricota	Betaentomopoxvirus
SRR8652901_k141_1012	eukaryotic virus	only	eukaryotic virus	3391	No	NA	6	5	0	Low-quality	Genome-fragment	7.61	AAI-based (medium-confidence)	0	1	Phycodnaviridae	Nucleocytoviricota	Prasinovirus
SRR8652901_k141_1017	Temperate	only	phage	6145	No	NA	9	3	0	Complete	High-quality	100	DTR (high-confidence)	0	1	Microviridae	Phixviricota	Unassigned
SRR8652901_k141_1018	Temperate	overlap	phage	37448	No	NA	47	33	0	Complete	High-quality	100	DTR (high-confidence)	0	1	Straboviridae	Uroviricota	Phifelvirus
SRR8652900_k141_1577	Temperate	only	phage	5095	No	NA	13	5	0	Low-quality	Genome-fragment	13.42	AAI-based (high-confidence)	0	1	Unassigned	Uroviricota	Unassigned
SRR8652900_k141_884	Temperate	only	phage	8969	No	NA	10	4	0	Low-quality	Genome-fragment	18.56	AAI-based (high-confidence)	0	1	Casjensviridae	Uroviricota	Unassigned
SRR8652900_k141_389	Lytic	only	phage	7458	No	NA	11	6	0	Low-quality	Genome-fragment	18.12	AAI-based (high-confidence)	0	1	Straboviridae	Uroviricota	Unassigned
SRR8652900_k141_390	Lytic	only	phage	5313	No	NA	12	3	0	Low-quality	Genome-fragment	11.16	AAI-based (medium-confidence)	0	1	Straboviridae	Uroviricota	Unassigned
SRR8652900_k141_737	Temperate	only	phage	30680	No	NA	26	19	0	Medium-quality	Genome-fragment	53.9	AAI-based (high-confidence)	0	1	Unassigned	Uroviricota	Nevevirus
SRR8653159_k141_456	Temperate	overlap	phage	43454	No	NA	73	57	0	Complete	High-quality	100	DTR (high-confidence)	0	1	Casjensviridae	Uroviricota	Kagunavirus
SRR8652900_k141_1091	Temperate	only	phage	22069	No	NA	22	6	0	Low-quality	Genome-fragment	44.37	AAI-based (high-confidence)	0	1	Unassigned	Uroviricota	Unassigned
SRR8652900_k141_219	Temperate	only	phage	18220	No	NA	21	8	2	Low-quality	Genome-fragment	44.4	AAI-based (high-confidence)	0	1	Herelleviridae	Uroviricota	Bastillevirus
SRR8652900_k141_605	Lytic	overlap	phage	18839	No	NA	32	6	0	Low-quality	Genome-fragment	33.82	AAI-based (high-confidence)	0	1	Unassigned	Uroviricota	Unassigned
SRR8652900_k141_890	Temperate	only	phage	47679	No	NA	63	23	0	High-quality	High-quality	100	AAI-based (high-confidence)	0	1	Casjensviridae	Uroviricota	Dhillonvirus
SRR8652900_k141_58	eukaryotic virus	only	eukaryotic virus	4480	No	NA	4	3	0	Medium-quality	Genome-fragment	86.06	AAI-based (high-confidence)	0	1	Parvoviridae	Cossaviricota	Bocaparvovirus
SRR8652900_k141_226	Lytic	only	phage	7296	No	NA	21	4	0	Low-quality	Genome-fragment	18.23	AAI-based (high-confidence)	0	1	Unassigned	Uroviricota	Smoothievirus
SRR8652900_k141_1262	Lytic	only	phage	5640	No	NA	6	4	0	Low-quality	Genome-fragment	11.16	AAI-based (high-confidence)	0	1	Casjensviridae	Uroviricota	Unassigned
SRR8652900_k141_906	Lytic	only	phage	3539	No	NA	8	2	0	Low-quality	Genome-fragment	6.11	AAI-based (high-confidence)	0	1	Unassigned	Uroviricota	Unassigned
SRR8652900_k141_1121	Lytic	only	phage	6021	No	NA	15	1	0	Low-quality	Genome-fragment	15.4	AAI-based (high-confidence)	0	1	Unassigned	Uroviricota	Unassigned
SRR8652900_k141_1130	Temperate	only	phage	4612	No	NA	11	2	0	Low-quality	Genome-fragment	7.49	AAI-based (high-confidence)	0	1	Unassigned	Uroviricota	Unassigned
SRR8653159_k141_855	Temperate	only	phage	35627	No	NA	66	18	1	Medium-quality	Genome-fragment	88.96	AAI-based (high-confidence)	0	1	Peduoviridae	Uroviricota	Quhwahvirus
SRR8652900_k141_266	Lytic	only	phage	5505	No	NA	14	4	0	Low-quality	Genome-fragment	13.08	AAI-based (high-confidence)	0	1	Unassigned	Uroviricota	Unassigned
SRR8652900_k141_797	Lytic	only	phage	6644	No	NA	11	1	0	Low-quality	Genome-fragment	10.77	AAI-based (high-confidence)	0	1	Unassigned	Uroviricota	Unassigned
SRR8652900_k141_450	Temperate	only	phage	7023	No	NA	13	1	0	Low-quality	Genome-fragment	11.34	AAI-based (high-confidence)	0	1	Unassigned	Uroviricota	Unassigned
SRR8652900_k141_1683	Temperate	only	phage	16248	No	NA	17	2	0	Low-quality	Genome-fragment	31.97	AAI-based (high-confidence)	0	1	Unassigned	Uroviricota	Saclayvirus
SRR8652900_k141_279	Lytic	only	phage	11597	No	NA	20	6	0	Medium-quality	Genome-fragment	67.54	AAI-based (high-confidence)	0	1	Unassigned	Uroviricota	Unassigned
SRR8652900_k141_463	Temperate	overlap	phage	7061	No	NA	9	5	0	Low-quality	Genome-fragment	16.12	AAI-based (high-confidence)	0	1	Unassigned	Uroviricota	Unassigned
SRR8652900_k141_806	Temperate	only	phage	3397	No	NA	4	1	0	Low-quality	Genome-fragment	6.83	AAI-based (high-confidence)	0	1	Unassigned	Uroviricota	Fletchervirus
SRR8652900_k141_1324	Temperate	only	phage	5694	No	NA	9	2	0	Low-quality	Genome-fragment	14	AAI-based (high-confidence)	0	1	Casjensviridae	Uroviricota	Unassigned
SRR8652900_k141_1150	Temperate	only	phage	11232	No	NA	16	2	0	Low-quality	Genome-fragment	18.24	AAI-based (high-confidence)	0	1	Unassigned	Uroviricota	Unassigned
SRR8652900_k141_156	Temperate	overlap	phage	29079	No	NA	42	20	0	Medium-quality	Genome-fragment	72.71	AAI-based (medium-confidence)	0	1	Peduoviridae	Uroviricota	Peduovirus
SRR8653158_k141_489	Temperate	only	phage	10060	No	NA	20	1	0	Low-quality	Genome-fragment	18.43	AAI-based (medium-confidence)	0	1	Unassigned	Uroviricota	Unassigned
SRR8652900_k141_822	Lytic	only	phage	9698	No	NA	9	4	0	Low-quality	Genome-fragment	24.17	AAI-based (high-confidence)	0	1	Autographiviridae	Uroviricota	Unassigned
SRR8652900_k141_301	Temperate	only	phage	24406	No	NA	34	18	0	Medium-quality	Genome-fragment	62.2	AAI-based (high-confidence)	0	1	Peduoviridae	Uroviricota	Mydovirus
SRR8652900_k141_838	Lytic	only	phage	6570	No	NA	9	5	0	Low-quality	Genome-fragment	32.33	AAI-based (medium-confidence)	0	1	Salasmaviridae	Uroviricota	Unassigned
SRR8652900_k141_848	Lytic	only	phage	3458	No	NA	7	3	0	Low-quality	Genome-fragment	7.63	AAI-based (high-confidence)	0	1	Casjensviridae	Uroviricota	Felixounavirus
SRR8652900_k141_1192	eukaryotic virus	only	eukaryotic virus	3744	No	NA	3	2	0	High-quality	High-quality	100	AAI-based (high-confidence)	0	1	Anelloviridae	Unassigned	Alphatorquevirus
SRR8652900_k141_854	Temperate	only	phage	25604	No	NA	31	4	0	Low-quality	Genome-fragment	41.41	AAI-based (high-confidence)	0	1	Unassigned	Uroviricota	Unassigned
SRR8652900_k141_865	Temperate	overlap	phage	51623	No	NA	80	31	0	High-quality	High-quality	100	AAI-based (high-confidence)	0	1	Casjensviridae	Uroviricota	Unassigned
SRR8652900_k141_869	Temperate	only	phage	3920	No	NA	3	1	0	Low-quality	Genome-fragment	6.37	HMM-based (lower-bound)	0	1	Straboviridae	Uroviricota	Schizotequatrovirus
SRR8652900_k141_1717	Lytic	overlap	phage	12910	No	NA	14	12	0	Low-quality	Genome-fragment	33.98	AAI-based (high-confidence)	0	1	Unassigned	Uroviricota	Timquatrovirus
SRR8652900_k141_1722	Temperate	overlap	phage	46767	No	NA	72	44	1	Complete	High-quality	100	DTR (medium-confidence)	0	1	Autographiviridae	Uroviricota	Drulisvirus
SRR8653158_k141_27	eukaryotic virus	only	eukaryotic virus	3160	No	NA	3	2	0	High-quality	High-quality	100	AAI-based (high-confidence)	0	1	Anelloviridae	Unassigned	Betatorquevirus
SRR8652900_k141_1724	Temperate	overlap	phage	84810	No	NA	109	13	3	Complete	High-quality	100	DTR (high-confidence)	0	1	Herelleviridae	Uroviricota	Unassigned
SRR8652900_k141_1726	Lytic	only	phage	40924	No	NA	62	26	1	Complete	High-quality	100	DTR (medium-confidence)	0	1	Chaseviridae	Uroviricota	Unassigned
SRR8652900_k141_1731	Temperate	only	phage	6055	No	NA	8	2	0	Complete	High-quality	100	DTR (high-confidence)	0	1	Microviridae	Phixviricota	Unassigned
SRR8652899_k141_100	Temperate	overlap	phage	7741	No	NA	13	1	0	Low-quality	Genome-fragment	17.05	AAI-based (high-confidence)	0	1	Unassigned	Uroviricota	Unassigned
SRR8652899_k141_18	Temperate	overlap	phage	13053	No	NA	28	3	0	Low-quality	Genome-fragment	28.26	AAI-based (high-confidence)	0	1	Unassigned	Uroviricota	Lederbergvirus
SRR8652899_k141_390	Temperate	overlap	phage	13240	No	NA	19	7	0	Low-quality	Genome-fragment	31.65	AAI-based (high-confidence)	0	1	Casjensviridae	Uroviricota	Unassigned
SRR8652899_k141_484	Temperate	only	phage	23385	No	NA	28	17	0	Medium-quality	Genome-fragment	55.49	AAI-based (medium-confidence)	0	1	Unassigned	Uroviricota	Unaquatrovirus
SRR8652899_k141_595	Temperate	overlap	phage	28596	No	NA	49	17	0	Medium-quality	Genome-fragment	76.1	AAI-based (high-confidence)	0	1	Drexlerviridae	Uroviricota	Lederbergvirus
SRR8652899_k141_127	Temperate	only	phage	7832	No	NA	14	2	0	Low-quality	Genome-fragment	19.81	AAI-based (high-confidence)	0	1	Drexlerviridae	Uroviricota	Unassigned
SRR8652899_k141_128	Temperate	only	phage	11963	No	NA	16	3	1	Low-quality	Genome-fragment	29.42	AAI-based (high-confidence)	0	1	Unassigned	Uroviricota	Unassigned
SRR8653158_k141_798	Temperate	only	phage	3431	No	NA	6	3	0	Low-quality	Genome-fragment	7.36	AAI-based (medium-confidence)	0	1	Unassigned	Uroviricota	Unassigned
SRR8652899_k141_231	Lytic	only	phage	4055	Yes	2079	4	2	1	Low-quality	Genome-fragment	4.54	AAI-based (high-confidence)	48.73	1	Drexlerviridae	Uroviricota	Kagunavirus
SRR8652899_k141_402	Temperate	only	phage	9271	No	NA	16	10	0	Low-quality	Genome-fragment	22.96	AAI-based (high-confidence)	0	1	Drexlerviridae	Uroviricota	Uetakevirus
SRR8652899_k141_326	eukaryotic virus	only	eukaryotic virus	15514	No	NA	27	7	1	Medium-quality	Genome-fragment	78.37	AAI-based (medium-confidence)	0	1	Poxviridae	Nucleocytoviricota	Betaentomopoxvirus
SRR8652899_k141_486	Temperate	overlap	phage	24264	No	NA	29	13	0	Medium-quality	Genome-fragment	60.27	AAI-based (medium-confidence)	0	1	Unassigned	Uroviricota	Unassigned
SRR8652899_k141_649	Temperate	overlap	phage	3207	Yes	2122	7	2	1	Low-quality	Genome-fragment	5.84	AAI-based (medium-confidence)	33.83	1	Herelleviridae	Uroviricota	Kayvirus
SRR8652899_k141_668	Lytic	only	phage	3706	No	NA	7	2	0	Low-quality	Genome-fragment	8.66	AAI-based (high-confidence)	0	1	Unassigned	Uroviricota	Unassigned
SRR8652899_k141_418	Temperate	only	phage	5077	No	NA	8	4	0	Low-quality	Genome-fragment	14.23	AAI-based (medium-confidence)	0	1	Unassigned	Uroviricota	Unassigned
SRR8652899_k141_356	Temperate	overlap	phage	9950	No	NA	14	11	0	Low-quality	Genome-fragment	28.57	AAI-based (medium-confidence)	0	1	Unassigned	Uroviricota	Unassigned
SRR8652899_k141_245	Temperate	only	phage	32529	No	NA	52	21	0	High-quality	High-quality	100	AAI-based (high-confidence)	0	1	Drexlerviridae	Uroviricota	Unassigned
SRR8652899_k141_489	Temperate	only	phage	39826	No	NA	74	16	0	Medium-quality	Genome-fragment	89.26	AAI-based (high-confidence)	0	1	Drexlerviridae	Uroviricota	Unassigned
SRR8653158_k141_508	Lytic	only	phage	5520	No	NA	10	7	0	Low-quality	Genome-fragment	9.26	AAI-based (high-confidence)	0	1	Herelleviridae	Uroviricota	Phifelvirus
SRR8652899_k141_883	eukaryotic virus	only	eukaryotic virus	54020	No	NA	85	23	1	High-quality	High-quality	97.55	AAI-based (high-confidence)	0	1	Herpesviridae	Peploviricota	Mardivirus
SRR8652899_k141_253	Temperate	only	phage	3034	No	NA	8	1	0	Low-quality	Genome-fragment	7.42	AAI-based (high-confidence)	0	1	Unassigned	Uroviricota	Unassigned
SRR8652899_k141_497	Temperate	only	phage	8049	No	NA	17	2	0	Low-quality	Genome-fragment	18.36	AAI-based (high-confidence)	0	1	Unassigned	Uroviricota	Unassigned
SRR8652899_k141_906	Lytic	only	phage	6450	No	NA	13	3	1	Low-quality	Genome-fragment	16.41	AAI-based (high-confidence)	0	1	Unassigned	Uroviricota	Unassigned
SRR8652899_k141_511	Temperate	only	phage	11257	No	NA	24	3	0	Low-quality	Genome-fragment	26.9	AAI-based (high-confidence)	0	1	Straboviridae	Uroviricota	Phifelvirus
SRR8652899_k141_735	Lytic	only	phage	31088	No	NA	44	18	0	Medium-quality	Genome-fragment	73.36	AAI-based (medium-confidence)	0	1	Peduoviridae	Uroviricota	Vieuvirus
SRR8652899_k141_843	Lytic	overlap	phage	61692	No	NA	92	34	1	High-quality	High-quality	100	AAI-based (high-confidence)	0	1	Straboviridae	Uroviricota	Unassigned
SRR8652899_k141_741	eukaryotic virus	overlap	eukaryotic virus	148984	No	NA	197	18	3	Complete	High-quality	100	ITR (high-confidence)	0	1	Poxviridae	Nucleocytoviricota	Betaentomopoxvirus
SRR8652899_k141_942	Temperate	overlap	phage	45403	No	NA	66	11	0	Complete	High-quality	100	DTR (high-confidence)	0	1	Schitoviridae	Uroviricota	Unassigned
SRR8652899_k141_850	Temperate	overlap	phage	37767	No	NA	58	19	0	High-quality	High-quality	96.06	AAI-based (high-confidence)	0	1	Peduoviridae	Uroviricota	Unassigned
SRR8653158_k141_109	eukaryotic virus	overlap	eukaryotic virus	5746	No	NA	7	3	0	Low-quality	Genome-fragment	15.4	AAI-based (high-confidence)	0	1	Herpesviridae	Peploviricota	Percavirus
SRR8652899_k141_854	Temperate	only	phage	10612	No	NA	13	9	0	Low-quality	Genome-fragment	30.05	AAI-based (medium-confidence)	0	1	Unassigned	Uroviricota	Unassigned
SRR8652899_k141_944	Temperate	only	phage	32871	No	NA	51	22	2	Complete	High-quality	100	DTR (medium-confidence)	0	1	Unassigned	Uroviricota	Lederbergvirus
SRR8652899_k141_948	Temperate	only	phage	4625	No	NA	10	2	0	Low-quality	Genome-fragment	3.67	HMM-based (lower-bound)	0	1	Unassigned	Uroviricota	Fromanvirus
SRR8652899_k141_951	Temperate	only	phage	6423	No	NA	6	4	0	Complete	High-quality	100	DTR (high-confidence)	0	1	Microviridae	Phixviricota	Unassigned
SRR8652898_k141_940	Lytic	overlap	phage	7494	No	NA	8	1	0	Low-quality	Genome-fragment	16.65	AAI-based (high-confidence)	0	1	Unassigned	Uroviricota	Unassigned
SRR8652898_k141_422	Lytic	overlap	phage	6289	No	NA	10	4	0	Low-quality	Genome-fragment	13.88	AAI-based (high-confidence)	0	1	Unassigned	Uroviricota	Unassigned
SRR8652898_k141_739	Temperate	overlap	phage	8748	No	NA	7	1	0	Low-quality	Genome-fragment	19.29	AAI-based (high-confidence)	0	1	Unassigned	Uroviricota	Skunavirus
SRR8652898_k141_341	eukaryotic virus	only	eukaryotic virus	4268	No	NA	11	1	0	Low-quality	Genome-fragment	6.19	AAI-based (high-confidence)	0	1	Polyomaviridae	Cossaviricota	Betapolyomavirus
SRR8652898_k141_740	Lytic	only	phage	8055	No	NA	8	2	0	Low-quality	Genome-fragment	17.45	AAI-based (high-confidence)	0	1	Unassigned	Uroviricota	Unassigned
SRR8652898_k141_434	Lytic	only	phage	3600	No	NA	8	2	0	Low-quality	Genome-fragment	7.91	AAI-based (high-confidence)	0	1	Unassigned	Uroviricota	Unassigned
SRR8653158_k141_231	Lytic	only	phage	6370	No	NA	8	5	0	Low-quality	Genome-fragment	19.69	AAI-based (high-confidence)	0	1	Peduoviridae	Uroviricota	Peduovirus
SRR8652812_k141_169	Temperate	only	phage	5835	No	NA	3	1	0	Low-quality	Genome-fragment	8.43	AAI-based (high-confidence)	0	1	Unassigned	Uroviricota	Unassigned
SRR8652898_k141_44	Lytic	only	phage	4622	No	NA	6	2	1	Low-quality	Genome-fragment	11.65	AAI-based (high-confidence)	0	1	Unassigned	Uroviricota	Unassigned
SRR8652898_k141_650	Temperate	only	phage	19348	No	NA	36	8	0	Low-quality	Genome-fragment	43.57	AAI-based (high-confidence)	0	1	Herelleviridae	Uroviricota	Schiekvirus
SRR8652898_k141_449	Lytic	only	phage	3194	No	NA	3	2	0	Low-quality	Genome-fragment	4.84	AAI-based (high-confidence)	0	1	Unassigned	Uroviricota	Unassigned
SRR8652898_k141_843	Temperate	overlap	phage	31324	No	NA	47	13	1	Complete	High-quality	100	DTR (high-confidence)	0	1	Casjensviridae	Uroviricota	Camvirus
SRR8652898_k141_450	eukaryotic virus	only	eukaryotic virus	3525	No	NA	9	2	0	Low-quality	Genome-fragment	7.76	AAI-based (high-confidence)	0	1	Marseilleviridae	Nucleocytoviricota	Marseillevirus
SRR8652898_k141_658	Lytic	only	phage	3494	No	NA	10	2	0	Low-quality	Genome-fragment	9.33	AAI-based (high-confidence)	0	1	Unassigned	Uroviricota	Unassigned
SRR8652898_k141_66	eukaryotic virus	only	eukaryotic virus	6625	No	NA	9	1	0	Low-quality	Genome-fragment	9.71	AAI-based (medium-confidence)	0	1	Mimiviridae	Nucleocytoviricota	Mimivirus
SRR8652898_k141_74	Lytic	only	phage	3352	No	NA	7	4	0	Low-quality	Genome-fragment	8.27	AAI-based (high-confidence)	0	1	Unassigned	Uroviricota	Uetakevirus
SRR8652898_k141_986	Lytic	overlap	phage	3017	No	NA	5	2	0	Low-quality	Genome-fragment	6.68	AAI-based (high-confidence)	0	1	Herelleviridae	Uroviricota	Caeruleovirus
SRR8652898_k141_244	Temperate	only	phage	3136	No	NA	6	1	0	Low-quality	Genome-fragment	6.95	AAI-based (high-confidence)	0	1	Unassigned	Uroviricota	Unassigned
SRR8653158_k141_111	Temperate	only	phage	5897	No	NA	14	2	0	Low-quality	Genome-fragment	17.1	AAI-based (high-confidence)	0	1	Unassigned	Uroviricota	Unassigned
SRR8652898_k141_686	Temperate	overlap	phage	3466	No	NA	6	2	0	Low-quality	Genome-fragment	7.38	AAI-based (medium-confidence)	0	1	Unassigned	Uroviricota	Unassigned
SRR8652898_k141_485	eukaryotic virus	only	eukaryotic virus	7737	No	NA	13	2	0	Low-quality	Genome-fragment	17.1	AAI-based (high-confidence)	0	1	Poxviridae	Nucleocytoviricota	Betaentomopoxvirus
SRR8652898_k141_265	Temperate	only	phage	8341	No	NA	12	1	0	Low-quality	Genome-fragment	7.13	AAI-based (high-confidence)	0	1	Unassigned	Uroviricota	Unassigned
SRR8652898_k141_614	Temperate	overlap	phage	12195	No	NA	22	2	1	Low-quality	Genome-fragment	28.03	AAI-based (high-confidence)	0	1	Peduoviridae	Uroviricota	Ravarandavirus
SRR8652898_k141_277	Lytic	only	phage	3496	No	NA	6	3	0	Low-quality	Genome-fragment	7.74	AAI-based (high-confidence)	0	1	Unassigned	Uroviricota	Unassigned
SRR8652898_k141_698	eukaryotic virus	overlap	eukaryotic virus	34259	No	NA	58	18	0	High-quality	High-quality	94.82	AAI-based (high-confidence)	0	1	Mimiviridae	Nucleocytoviricota	Mimivirus
SRR8652898_k141_182	eukaryotic virus	only	eukaryotic virus	29635	No	NA	36	7	0	Medium-quality	Genome-fragment	74.72	AAI-based (high-confidence)	0	1	Mimiviridae	Nucleocytoviricota	Mimivirus
SRR8652898_k141_713	Lytic	only	phage	5199	No	NA	8	1	0	Low-quality	Genome-fragment	4.41	AAI-based (high-confidence)	0	1	Herelleviridae	Uroviricota	Unassigned
SRR8652898_k141_301	Temperate	overlap	phage	4074	No	NA	10	1	0	Low-quality	Genome-fragment	8.74	AAI-based (high-confidence)	0	1	Unassigned	Uroviricota	Unassigned
SRR8652898_k141_192	Lytic	only	phage	4223	No	NA	10	1	0	Low-quality	Genome-fragment	9.97	AAI-based (high-confidence)	0	1	Unassigned	Uroviricota	Unassigned
SRR8653158_k141_883	eukaryotic virus	only	eukaryotic virus	26449	No	NA	41	16	0	Medium-quality	Genome-fragment	77.49	AAI-based (high-confidence)	0	1	Baculoviridae	Unassigned	Alphabaculovirus
SRR8652898_k141_418	Temperate	only	phage	7002	No	NA	6	4	0	Low-quality	Genome-fragment	5.91	AAI-based (high-confidence)	0	1	Unassigned	Uroviricota	Unassigned
SRR8652898_k141_1003	Lytic	overlap	phage	14649	No	NA	18	7	1	Low-quality	Genome-fragment	46.77	HMM-based (lower-bound)	0	1	Salasmaviridae	Uroviricota	Unassigned
SRR8652898_k141_869	Lytic	only	phage	3819	No	NA	6	6	0	Low-quality	Genome-fragment	6.27	AAI-based (high-confidence)	0	1	Unassigned	Uroviricota	Doucettevirus
SRR8652898_k141_896	Temperate	only	phage	3891	No	NA	3	1	0	Low-quality	Genome-fragment	8.58	AAI-based (high-confidence)	0	1	Unassigned	Uroviricota	Unassigned
SRR8652898_k141_1012	Lytic	only	phage	14833	No	NA	17	15	0	Low-quality	Genome-fragment	24.56	AAI-based (high-confidence)	0	1	Unassigned	Uroviricota	Unassigned
SRR8652898_k141_926	eukaryotic virus	only	eukaryotic virus	18524	No	NA	10	5	0	Low-quality	Genome-fragment	31.62	AAI-based (high-confidence)	0	1	Mimiviridae	Nucleocytoviricota	Mimivirus
SRR8652898_k141_933	Temperate	only	phage	60541	No	NA	87	29	1	High-quality	High-quality	97.37	AAI-based (high-confidence)	0	1	Unassigned	Uroviricota	Kenoshavirus
SRR8652898_k141_1015	eukaryotic virus	overlap	eukaryotic virus	155311	No	NA	191	22	5	Complete	High-quality	100	DTR (high-confidence)	0	1	Baculoviridae	Unassigned	Alphabaculovirus
SRR8652898_k141_1017	Lytic	only	phage	4937	No	NA	6	6	0	Complete	High-quality	100	DTR (high-confidence)	0	1	Microviridae	Phixviricota	Unassigned
SRR8652898_k141_1018	Temperate	only	phage	49750	No	NA	83	24	0	Complete	High-quality	100	DTR (high-confidence)	0	1	Casjensviridae	Uroviricota	Unassigned
SRR8653158_k141_812	Lytic	only	phage	3341	No	NA	4	4	0	Low-quality	Genome-fragment	7.26	AAI-based (high-confidence)	0	1	Peduoviridae	Uroviricota	Lambdavirus
SRR8652898_k141_1020	Lytic	only	phage	100243	No	NA	104	15	1	Complete	High-quality	100	DTR (medium-confidence)	0	1	Herelleviridae	Uroviricota	Schiekvirus
SRR8652898_k141_1021	eukaryotic virus	overlap	eukaryotic virus	160365	No	NA	201	18	4	Complete	High-quality	100	DTR (high-confidence)	0	1	Poxviridae	Nucleocytoviricota	Betaentomopoxvirus
SRR8652898_k141_1023	Lytic	only	phage	5991	No	NA	7	3	0	Complete	High-quality	100	DTR (high-confidence)	0	1	Microviridae	Phixviricota	Unassigned
SRR8652898_k141_1024	Temperate	only	phage	6050	No	NA	7	1	0	Complete	High-quality	100	DTR (high-confidence)	0	1	Microviridae	Phixviricota	Unassigned
SRR8652898_k141_1026	Lytic	overlap	phage	4959	No	NA	7	4	0	Low-quality	Genome-fragment	17.49	HMM-based (lower-bound)	0	1	Unassigned	Uroviricota	Unassigned
SRR8652898_k141_1030	Lytic	only	phage	6127	No	NA	8	3	0	Complete	High-quality	100	DTR (high-confidence)	0	1	Microviridae	Phixviricota	Unassigned
SRR8652898_k141_1031	Temperate	only	phage	6180	No	NA	10	2	0	Complete	High-quality	100	DTR (high-confidence)	0	1	Microviridae	Phixviricota	Unassigned
SRR8652898_k141_1037	Lytic	only	phage	7107	No	NA	9	3	0	Complete	High-quality	100	DTR (high-confidence)	0	1	Microviridae	Phixviricota	Unassigned
SRR8652897_k141_617	Temperate	only	phage	7644	No	NA	8	3	0	Low-quality	Genome-fragment	3.2	AAI-based (high-confidence)	0	1	Unassigned	Uroviricota	Unassigned
SRR8652897_k141_742	Temperate	only	phage	3232	No	NA	7	1	0	Low-quality	Genome-fragment	7.6	AAI-based (high-confidence)	0	1	Demerecviridae	Uroviricota	Cetovirus
SRR8653158_k141_695	Temperate	overlap	phage	3944	No	NA	4	1	0	Low-quality	Genome-fragment	9.59	AAI-based (medium-confidence)	0	1	Kyanoviridae	Uroviricota	Atlauavirus
SRR8652897_k141_494	Lytic	only	phage	16247	No	NA	17	14	0	Low-quality	Genome-fragment	37.5	AAI-based (high-confidence)	0	1	Straboviridae	Uroviricota	Moineauvirus
SRR8652897_k141_987	Lytic	only	phage	12747	No	NA	13	6	0	Low-quality	Genome-fragment	26.51	AAI-based (medium-confidence)	0	1	Drexlerviridae	Uroviricota	Unassigned
SRR8652897_k141_369	Lytic	overlap	phage	38351	No	NA	61	23	0	High-quality	High-quality	98.98	AAI-based (high-confidence)	0	1	Peduoviridae	Uroviricota	Fromanvirus
SRR8652897_k141_626	Temperate	only	phage	7618	No	NA	16	7	0	Low-quality	Genome-fragment	6.67	AAI-based (high-confidence)	0	1	Herelleviridae	Uroviricota	Rockefellervirus
SRR8652897_k141_757	Temperate	only	phage	7048	No	NA	14	1	0	Low-quality	Genome-fragment	14.97	AAI-based (high-confidence)	0	1	Unassigned	Uroviricota	Unassigned
SRR8652897_k141_1111	Temperate	only	phage	44868	No	NA	59	25	0	High-quality	High-quality	100	AAI-based (high-confidence)	0	1	Casjensviridae	Uroviricota	Ceduovirus
SRR8652897_k141_646	Temperate	only	phage	6941	No	NA	12	2	0	Low-quality	Genome-fragment	6.93	AAI-based (high-confidence)	0	1	Unassigned	Uroviricota	Unassigned
SRR8652897_k141_399	Lytic	only	phage	6893	No	NA	16	3	0	Low-quality	Genome-fragment	17.69	AAI-based (high-confidence)	0	1	Casjensviridae	Uroviricota	Unassigned
SRR8652897_k141_260	Temperate	overlap	phage	19061	No	NA	39	6	1	Low-quality	Genome-fragment	49.91	AAI-based (high-confidence)	0	1	Casjensviridae	Uroviricota	Quhwahvirus
SRR8652897_k141_872	Temperate	only	phage	34587	No	NA	47	18	0	Medium-quality	Genome-fragment	89.35	AAI-based (high-confidence)	0	1	Straboviridae	Uroviricota	Unassigned
SRR8653158_k141_118	Temperate	only	phage	7763	No	NA	7	2	0	Low-quality	Genome-fragment	4.63	AAI-based (high-confidence)	0	1	Unassigned	Uroviricota	Unassigned
SRR8652897_k141_403	Lytic	only	phage	9863	No	NA	13	4	0	Low-quality	Genome-fragment	24.75	AAI-based (high-confidence)	0	1	Unassigned	Uroviricota	Unassigned
SRR8652897_k141_164	Temperate	only	phage	11350	No	NA	20	13	0	Low-quality	Genome-fragment	30.56	AAI-based (high-confidence)	0	1	Salasmaviridae	Uroviricota	Unassigned
SRR8652897_k141_408	Temperate	only	phage	14809	No	NA	22	4	0	Low-quality	Genome-fragment	35.71	AAI-based (high-confidence)	0	1	Casjensviridae	Uroviricota	Unassigned
SRR8652897_k141_1139	Temperate	only	phage	12815	No	NA	29	12	0	Low-quality	Genome-fragment	31.48	AAI-based (high-confidence)	0	1	Straboviridae	Uroviricota	Tequatrovirus
SRR8652897_k141_274	Temperate	only	phage	9761	No	NA	14	14	0	Low-quality	Genome-fragment	28.24	AAI-based (high-confidence)	0	1	Drexlerviridae	Uroviricota	Unassigned
SRR8652897_k141_415	Lytic	only	phage	4164	No	NA	4	4	0	Low-quality	Genome-fragment	10.7	AAI-based (medium-confidence)	0	1	Unassigned	Uroviricota	Unassigned
SRR8652897_k141_770	Lytic	only	phage	3812	No	NA	5	2	0	Low-quality	Genome-fragment	9.68	AAI-based (high-confidence)	0	1	Unassigned	Uroviricota	Unassigned
SRR8652897_k141_1142	Temperate	only	phage	15601	No	NA	14	2	0	Low-quality	Genome-fragment	14.6	AAI-based (high-confidence)	0	1	Unassigned	Uroviricota	Plateaulakevirus
SRR8652897_k141_875	Temperate	only	phage	33779	No	NA	39	14	0	Medium-quality	Genome-fragment	82.51	AAI-based (high-confidence)	0	1	Casjensviridae	Uroviricota	Unassigned
SRR8652897_k141_424	Temperate	only	phage	18679	No	NA	34	3	0	Low-quality	Genome-fragment	48.8	AAI-based (high-confidence)	0	1	Casjensviridae	Uroviricota	Fromanvirus
SRR8653158_k141_889	Temperate	only	phage	5647	No	NA	14	5	0	Low-quality	Genome-fragment	14.03	AAI-based (medium-confidence)	0	1	Straboviridae	Uroviricota	Colunavirus
SRR8652897_k141_660	eukaryotic virus	only	eukaryotic virus	4112	No	NA	7	3	0	Low-quality	Genome-fragment	4.46	AAI-based (high-confidence)	0	1	Mimiviridae	Nucleocytoviricota	Mimivirus
SRR8652897_k141_294	Temperate	only	phage	9431	No	NA	21	3	0	Low-quality	Genome-fragment	27.29	AAI-based (high-confidence)	0	1	Peduoviridae	Uroviricota	Felsduovirus
SRR8652897_k141_549	Temperate	only	phage	26348	No	NA	49	9	0	Medium-quality	Genome-fragment	63.76	AAI-based (high-confidence)	0	1	Unassigned	Uroviricota	Fromanvirus
SRR8652897_k141_103	Lytic	only	phage	12907	No	NA	24	11	0	Low-quality	Genome-fragment	28.69	AAI-based (medium-confidence)	0	1	Peduoviridae	Uroviricota	Peduovirus
SRR8652897_k141_786	eukaryotic virus	overlap	eukaryotic virus	20158	No	NA	30	11	1	Low-quality	Genome-fragment	44.19	AAI-based (medium-confidence)	0	1	Poxviridae	Nucleocytoviricota	Avipoxvirus
SRR8652897_k141_1069	Temperate	only	phage	13705	No	NA	17	10	0	Low-quality	Genome-fragment	37.97	AAI-based (high-confidence)	0	1	Straboviridae	Uroviricota	Skunavirus
SRR8652897_k141_1174	Temperate	only	phage	4087	No	NA	10	3	0	Low-quality	Genome-fragment	4.39	AAI-based (high-confidence)	0	1	Herelleviridae	Uroviricota	Unassigned
SRR8652897_k141_799	Temperate	only	phage	4331	No	NA	6	4	0	Low-quality	Genome-fragment	10.51	AAI-based (high-confidence)	0	1	Unassigned	Uroviricota	Unassigned
SRR8652897_k141_224	Temperate	only	phage	14552	No	NA	18	7	0	Low-quality	Genome-fragment	30.91	AAI-based (high-confidence)	0	1	Peduoviridae	Uroviricota	Unassigned
SRR8652897_k141_119	Temperate	only	phage	13568	No	NA	23	2	0	Low-quality	Genome-fragment	13.56	AAI-based (high-confidence)	0	1	Zierdtviridae	Uroviricota	Unassigned
SRR8653158_k141_308	Temperate	overlap	phage	42056	No	NA	62	35	0	Medium-quality	Genome-fragment	79.59	AAI-based (high-confidence)	0	1	Peduoviridae	Uroviricota	Oslovirus
SRR8652897_k141_928	Lytic	only	phage	16590	No	NA	9	4	0	Low-quality	Genome-fragment	40.18	AAI-based (high-confidence)	0	1	Straboviridae	Uroviricota	Unassigned
SRR8652897_k141_1090	Lytic	only	phage	26496	No	NA	45	11	0	Medium-quality	Genome-fragment	66.31	AAI-based (high-confidence)	0	1	Casjensviridae	Uroviricota	Shapirovirus
SRR8652897_k141_723	Lytic	overlap	phage	15202	No	NA	22	9	0	Medium-quality	Genome-fragment	53.99	AAI-based (high-confidence)	0	1	Casjensviridae	Uroviricota	Unassigned
[truncated: 5,323 more rows]

## Sheet: adult_bulk
contig	Lifestyle	overlap	Label	contig_length	provirus	proviral_length	gene_count	viral_genes	host_genes	checkv_quality	miuvig_quality	completeness	completeness_method	contamination	kmer_freq	Family	Phylum	Genus
[truncated: 19,900 more rows]

[truncated: 1 more sheets: adult_VLP]
