# Supplementary material for: Biases and complementarity in gut viromes obtained from bulk and virus-like particle-enriched metagenomic sequencing
Source: Microbiol Spectr. 2025 Jul 2;13(8):e00013-25. doi: 10.1128/spectrum.00013-25 (PMC12323601; doi:10.1128/spectrum.00013-25)
Supplement: Table S2 — LDA effect size of genera in bulk and VLP in the infant and adult datasets. [file spectrum.00013-25-s0003.xlsx]

## Sheet: infants_LDA
scientific_name	LDA	p_value	project_id	nrproj	class	LDA_sign	Host Feature
Lessievirus	5.17243	7.25e-28	NC	1	adjust	vNGS	Gram-
Phifelvirus	4.3818	3.26e-07	NC	1	adjust	vNGS	Gram+
Kisquinquevirus	4.29535	1.43e-18	NC	1	adjust	vNGS	Gram-
Lederbergvirus	4.21657	0.0492471	NC	1	adjust	vNGS	Gram-
Vedamuthuvirus	4.1482	0.0139055	NC	1	adjust	vNGS	Gram+
Wphvirus	4.14431	0.0182383	NC	1	adjust	vNGS	Gram+
Moineauvirus	3.95933	0.000373189	NC	1	adjust	vNGS	Gram+
Leicestervirus	3.95803	0.000443267	NC	1	adjust	vNGS	Gram+
Andromedavirus	3.95784	0.045108	NC	1	adjust	vNGS	Gram+
Yongloolinvirus	3.91535	1.66e-06	NC	1	adjust	vNGS	Gram+
Pagevirus	3.91283	0.0344495	NC	1	adjust	vNGS	Gram+
Timquatrovirus	3.91155	3.22e-06	NC	1	adjust	vNGS	Gram+
Schiekvirus	3.91088	0.000114064	NC	1	adjust	vNGS	Gram+
Unahavirus	3.90016	0.045108	NC	1	adjust	vNGS	Gram-
Likavirus	3.86101	3.11e-05	NC	1	adjust	vNGS	Gram+
Gequatrovirus	3.85502	0.00242191	NC	1	adjust	vNGS	Gram-
Karamvirus	3.78961	0.0189386	NC	1	adjust	vNGS	Gram-
Fairfaxidumvirus	3.6545	0.00213465	NC	1	adjust	vNGS	Gram+
Peeveelvirus	3.58716	9.02e-06	NC	1	adjust	vNGS	Gram+
Ceetrepovirus	3.56897	0.000744192	NC	1	adjust	vNGS	Gram+
Silviavirus	3.46665	0.00352878	NC	1	adjust	vNGS	Gram+
Betatectivirus	3.29521	0.0004293	NC	1	adjust	vNGS	Gram+
Winklervirus	3.27187	0.0248187	NC	1	adjust	vNGS	Gram-
Wbetavirus	3.24121	0.00769741	NC	1	adjust	vNGS	Gram+
Jedunavirus	3.20469	0.0291517	NC	1	adjust	vNGS	Gram-
Biseptimavirus	3.19305	0.010539	NC	1	adjust	vNGS	Gram+
Epseptimavirus	3.02714	0.0348136	NC	1	adjust	vNGS	Gram-
Yonseivirus	-3.00151	0.0337586	NC	1	adjust	mNGS	Gram-
Klausavirus	-3.05166	2.49e-05	NC	1	adjust	mNGS	Gram+
Marthavirus	-3.07173	0.000550734	NC	1	adjust	mNGS	Gram+
Wizardvirus	-3.09559	0.00726657	NC	1	adjust	mNGS	Gram+
Phimunavirus	-3.24635	1e-05	NC	1	adjust	mNGS	Gram-
Quhwahvirus	-3.38743	0.00797045	NC	1	adjust	mNGS	Gram+
Vieuvirus	-3.488	0.00444977	NC	1	adjust	mNGS	Gram-
Muvirus	-3.49509	4.45e-06	NC	1	adjust	mNGS	Gram-
Agricanvirus	-3.54882	0.000271728	NC	1	adjust	mNGS	Gram-
Vendettavirus	-3.5779	0.0310672	NC	1	adjust	mNGS	Gram+
Charlievirus	-3.62213	0.0435741	NC	1	adjust	mNGS	Gram+
Phikzvirus	-3.62393	9.4e-08	NC	1	adjust	mNGS	Gram-
Audreyjarvisvirus	-3.6247	0.0345066	NC	1	adjust	mNGS	Gram+
Xuanwuvirus	-3.65001	0.00891088	NC	1	adjust	mNGS	Gram-
Menderavirus	-3.68388	0.00038979	NC	1	adjust	mNGS	Gram-
Kuttervirus	-3.70186	0.000589634	NC	1	adjust	mNGS	Gram-
Fernvirus	-3.74222	5.03e-08	NC	1	adjust	mNGS	Gram+
Eganvirus	-3.76613	0.000494882	NC	1	adjust	mNGS	Gram-
Doucettevirus	-3.87641	0.00140562	NC	1	adjust	mNGS	Gram+
Pahexavirus	-3.88936	0.00602112	NC	1	adjust	mNGS	Gram+
Oslovirus	-3.89443	3.46e-07	NC	1	adjust	mNGS	Gram-
Omegavirus	-3.90595	0.000589643	NC	1	adjust	mNGS	Gram+
Casadabanvirus	-3.94573	1.1e-10	NC	1	adjust	mNGS	Gram-
Korravirus	-4.022	1.75e-05	NC	1	adjust	mNGS	Gram+
Hanrivervirus	-4.05551	4.09e-05	NC	1	adjust	mNGS	Gram-
Traversvirus	-4.05914	7.75e-08	NC	1	adjust	mNGS	Gram-
Acadianvirus	-4.06272	3.49e-11	NC	1	adjust	mNGS	Gram+
Lubbockvirus	-4.07007	5.91e-05	NC	1	adjust	mNGS	Gram+
Pankowvirus	-4.09478	2.03e-06	NC	1	adjust	mNGS	Gram-
Felsduovirus	-4.12277	1.68e-13	NC	1	adjust	mNGS	Gram-
Peduovirus	-4.23873	1.69e-13	NC	1	adjust	mNGS	Gram-
Jilinvirus	-4.32027	2.86e-17	NC	1	adjust	mNGS	Gram-
Punavirus	-4.32064	5.55e-07	NC	1	adjust	mNGS	Gram-
Nonagvirus	-4.36034	4.33e-06	NC	1	adjust	mNGS	Gram-
Fromanvirus	-4.40395	5.69e-09	NC	1	adjust	mNGS	Gram+
Tequatrovirus	-4.51989	2.23e-13	NC	1	adjust	mNGS	Gram-
Seongnamvirus	-4.79631	4.74e-25	NC	1	adjust	mNGS	Gram-
Lambdavirus	-5.01781	3.77e-19	NC	1	adjust	mNGS	Gram-

## Sheet: adults_LDA
scientific_name	LDA	p_value	project_id	nrproj	class	LDA_sign	Host Feature
Fromanvirus	4.69456	0.000216841	our	1	adjust	vNGS	Gram+
Harbinvirus	4.49844	0.0027236	our	1	adjust	vNGS	Gram+
Kenoshavirus	4.37541	7.26744e-07	our	1	adjust	vNGS	Gram+
Brucesealvirus	4.35765	8.69638e-06	our	1	adjust	vNGS	Gram+
Timquatrovirus	4.27822	0.00440879	our	1	adjust	vNGS	Gram+
Schiekvirus	4.22455	0.0024824	our	1	adjust	vNGS	Gram+
Lederbergvirus	4.21985	0.00508761	our	1	adjust	vNGS	Gram-
Webervirus	4.12455	0.000783461	our	1	adjust	vNGS	Gram-
Barbavirus	4.05797	3.93446e-07	our	1	adjust	vNGS	Gram-
Aresaunavirus	4.0407	2.54661e-15	our	1	adjust	vNGS	Gram-
Vieuvirus	4.00114	2.01933e-18	our	1	adjust	vNGS	Gram-
Dhillonvirus	3.95701	0.00643704	our	1	adjust	vNGS	Gram-
Arequatrovirus	3.9488	2.65225e-07	our	1	adjust	vNGS	Gram+
Saclayvirus	3.91366	0.0081611	our	1	adjust	vNGS	Gram-
Vedamuthuvirus	3.89476	0.000142909	our	1	adjust	vNGS	Gram+
Kagunavirus	3.87912	0.000282481	our	1	adjust	vNGS	Gram-
Nevevirus	3.8526	0.0169014	our	1	adjust	vNGS	Gram+
Jedunavirus	3.80317	0.0331769	our	1	adjust	vNGS	Gram-
Marthavirus	3.77193	0.0147298	our	1	adjust	vNGS	Gram+
Lenusvirus	3.72338	0.00370483	our	1	adjust	vNGS	Gram+
Seuratvirus	3.71839	0.0309279	our	1	adjust	vNGS	Gram-
Peeveelvirus	3.68003	6.72092e-25	our	1	adjust	vNGS	Gram+
Tegunavirus	3.67948	0.00302647	our	1	adjust	vNGS	Gram-
Pradovirus	3.66713	2.99511e-33	our	1	adjust	vNGS	Gram-
Claudivirus	3.652	3.0746e-05	our	1	adjust	vNGS	Gram+
Kayvirus	3.61652	0.00020743	our	1	adjust	vNGS	Gram+
Ceduovirus	3.60473	0.0419126	our	1	adjust	vNGS	Gram+
Ilzatvirus	3.58855	0.00738466	our	1	adjust	vNGS	Gram+
Schmidvirus	3.5835	5.82091e-22	our	1	adjust	vNGS	Gram-
Fletchervirus	3.57749	0.0461778	our	1	adjust	vNGS	Gram-
Oslovirus	3.54349	0.0143542	our	1	adjust	vNGS	Gram-
Phimunavirus	3.53222	0.0113279	our	1	adjust	vNGS	Gram-
Unahavirus	3.49118	1.4887e-08	our	1	adjust	vNGS	Gram-
Wbetavirus	3.39801	9.67346e-14	our	1	adjust	vNGS	Gram+
Klausavirus	3.38605	0.00338954	our	1	adjust	vNGS	Gram+
Phifelvirus	3.38341	0.00784426	our	1	adjust	vNGS	Gram+
Camvirus	3.35376	0.000204739	our	1	adjust	vNGS	Gram+
Vendettavirus	3.35316	0.0072169	our	1	adjust	vNGS	Gram+
Certrevirus	3.34354	0.0020148	our	1	adjust	vNGS	Gram-
Agtrevirus	3.33675	0.000651006	our	1	adjust	vNGS	Gram-
Winklervirus	3.33199	0.000260391	our	1	adjust	vNGS	Gram-
Cimandefvirus	3.31193	1.22258e-06	our	1	adjust	vNGS	Gram-
Rogunavirus	3.29214	0.0300893	our	1	adjust	vNGS	Gram-
Colneyvirus	3.25456	1.39557e-05	our	1	adjust	vNGS	Gram+
Fipvunavirus	3.23759	0.0121698	our	1	adjust	vNGS	Gram-
Eracentumvirus	3.21068	0.011468	our	1	adjust	vNGS	Gram-
Peduovirus	3.19869	0.00274345	our	1	adjust	vNGS	Gram-
Helsettvirus	3.18593	0.0444256	our	1	adjust	vNGS	Gram-
Ceetrepovirus	3.17112	0.0016201	our	1	adjust	vNGS	Gram+
Silviavirus	3.13501	4.09309e-05	our	1	adjust	vNGS	Gram+
Sanovirus	3.07846	1.34181e-10	our	1	adjust	vNGS	Gram-
Vividuovirus	3.04327	3.77302e-05	our	1	adjust	vNGS	Gram+
Bridgettevirus	-3.0062	0.0109785	our	1	adjust	mNGS	Gram+
Karamvirus	-3.01004	0.00308177	our	1	adjust	mNGS	Gram-
Lahexavirus	-3.03839	0.0299934	our	1	adjust	mNGS	Gram-
Unaquatrovirus	-3.07922	0.00472455	our	1	adjust	mNGS	Gram+
Yongloolinvirus	-3.09649	1.9721e-06	our	1	adjust	mNGS	Gram+
Nonagvirus	-3.15096	6.63129e-06	our	1	adjust	mNGS	Gram-
Muvirus	-3.16408	0.00874711	our	1	adjust	mNGS	Gram-
Derbicusvirus	-3.17208	0.0370558	our	1	adjust	mNGS	Gram-
Teetrevirus	-3.20756	0.000157647	our	1	adjust	mNGS	Gram-
Skunavirus	-3.21609	0.0128867	our	1	adjust	mNGS	Gram+
Jimmervirus	-3.22628	0.0318195	our	1	adjust	mNGS	Gram+
Kaohsiungvirus	-3.27429	5.53248e-10	our	1	adjust	mNGS	Gram-
Lazarusvirus	-3.27992	0.0240864	our	1	adjust	mNGS	Gram-
Rockefellervirus	-3.34532	1.11361e-19	our	1	adjust	mNGS	Gram+
Samistivirus	-3.35601	3.58064e-27	our	1	adjust	mNGS	Gram+
Bongovirus	-3.35984	6.37829e-06	our	1	adjust	mNGS	Gram+
Agatevirus	-3.36252	2.27635e-06	our	1	adjust	mNGS	Gram+
Gelderlandvirus	-3.3819	0.0116082	our	1	adjust	mNGS	Gram-
Mooglevirus	-3.38224	0.000236533	our	1	adjust	mNGS	Gram-
Bequatrovirus	-3.39059	1.36929e-10	our	1	adjust	mNGS	Gram+
Bronvirus	-3.41529	8.94046e-18	our	1	adjust	mNGS	Gram+
Dhakavirus	-3.42409	2.0517e-08	our	1	adjust	mNGS	Gram-
Yonseivirus	-3.42548	0.000250731	our	1	adjust	mNGS	Gram-
Kolesnikvirus	-3.42594	6.03521e-08	our	1	adjust	mNGS	Gram-
Eurybiavirus	-3.42855	0.00119388	our	1	adjust	mNGS	Gram-
Caeruleovirus	-3.46897	0.0154262	our	1	adjust	mNGS	Gram+
Efquatrovirus	-3.53168	2.17991e-20	our	1	adjust	mNGS	Gram+
Kuttervirus	-3.5461	8.72579e-06	our	1	adjust	mNGS	Gram-
Epseptimavirus	-3.58439	2.83412e-08	our	1	adjust	mNGS	Gram-
Junavirus	-3.59917	0.00621356	our	1	adjust	mNGS	Gram+
Lambdavirus	-3.60133	8.07462e-07	our	1	adjust	mNGS	Gram-
Ithacavirus	-3.64365	0.0249407	our	1	adjust	mNGS	Gram-
Karimacvirus	-3.64449	8.91905e-13	our	1	adjust	mNGS	Gram+
Pseudotevenvirus	-3.7213	8.26582e-07	our	1	adjust	mNGS	Gram-
Tinduovirus	-3.76746	0.00813434	our	1	adjust	mNGS	Gram-
Punavirus	-3.90194	1.9387e-15	our	1	adjust	mNGS	Gram-
Lubbockvirus	-3.90803	7.78542e-13	our	1	adjust	mNGS	Gram+
Seunavirus	-4.00054	4.07468e-07	our	1	adjust	mNGS	Gram-
Bixzunavirus	-4.10406	3.6985e-16	our	1	adjust	mNGS	Gram+
Mosigvirus	-4.14876	1.40363e-38	our	1	adjust	mNGS	Gram-
Audreyjarvisvirus	-4.15653	2.15073e-17	our	1	adjust	mNGS	Gram+
Pipefishvirus	-4.46247	5.2018e-13	our	1	adjust	mNGS	Gram+
Slepowronvirus	-4.50577	1.71779e-51	our	1	adjust	mNGS	Gram+
Moineauvirus	-4.6992	3.38148e-28	our	1	adjust	mNGS	Gram+
Camtrevirus	-4.79293	4.37107e-52	our	1	adjust	mNGS	Gram+
Felsduovirus	-5.05003	3.26101e-44	our	1	adjust	mNGS	Gram-

## Sheet: overlap
scientific_name	LDA	p_value	project_id	nrproj	class	LDA_sign	Host Feature
Phifelvirus	4.3818	3.26e-07	NC	1	adjust	vNGS	Gram+
Lederbergvirus	4.21657	0.0492471	NC	1	adjust	vNGS	Gram-
Vedamuthuvirus	4.1482	0.0139055	NC	1	adjust	vNGS	Gram+
Moineauvirus	3.95933	0.000373189	NC	1	adjust	vNGS	Gram+
Yongloolinvirus	3.91535	1.66e-06	NC	1	adjust	vNGS	Gram+
Timquatrovirus	3.91155	3.22e-06	NC	1	adjust	vNGS	Gram+
Schiekvirus	3.91088	0.000114064	NC	1	adjust	vNGS	Gram+
Unahavirus	3.90016	0.045108	NC	1	adjust	vNGS	Gram-
Karamvirus	3.78961	0.0189386	NC	1	adjust	vNGS	Gram-
Peeveelvirus	3.58716	9.02e-06	NC	1	adjust	vNGS	Gram+
Ceetrepovirus	3.56897	0.000744192	NC	1	adjust	vNGS	Gram+
Silviavirus	3.46665	0.00352878	NC	1	adjust	vNGS	Gram+
Winklervirus	3.27187	0.0248187	NC	1	adjust	vNGS	Gram-
Wbetavirus	3.24121	0.00769741	NC	1	adjust	vNGS	Gram+
Jedunavirus	3.20469	0.0291517	NC	1	adjust	vNGS	Gram-
Epseptimavirus	3.02714	0.0348136	NC	1	adjust	vNGS	Gram-
Yonseivirus	-3.00151	0.0337586	NC	1	adjust	mNGS	Gram-
Klausavirus	-3.05166	2.49e-05	NC	1	adjust	mNGS	Gram+
Marthavirus	-3.07173	0.000550734	NC	1	adjust	mNGS	Gram+
Phimunavirus	-3.24635	1e-05	NC	1	adjust	mNGS	Gram-
Vieuvirus	-3.488	0.00444977	NC	1	adjust	mNGS	Gram-
Muvirus	-3.49509	4.45e-06	NC	1	adjust	mNGS	Gram-
Vendettavirus	-3.5779	0.0310672	NC	1	adjust	mNGS	Gram+
Audreyjarvisvirus	-3.6247	0.0345066	NC	1	adjust	mNGS	Gram+
Kuttervirus	-3.70186	0.000589634	NC	1	adjust	mNGS	Gram-
Oslovirus	-3.89443	3.46e-07	NC	1	adjust	mNGS	Gram-
Lubbockvirus	-4.07007	5.91e-05	NC	1	adjust	mNGS	Gram+
Felsduovirus	-4.12277	1.68e-13	NC	1	adjust	mNGS	Gram-
Peduovirus	-4.23873	1.69e-13	NC	1	adjust	mNGS	Gram-
Punavirus	-4.32064	5.55e-07	NC	1	adjust	mNGS	Gram-
Nonagvirus	-4.36034	4.33e-06	NC	1	adjust	mNGS	Gram-
Fromanvirus	-4.40395	5.69e-09	NC	1	adjust	mNGS	Gram+
Lambdavirus	-5.01781	3.77e-19	NC	1	adjust	mNGS	Gram-
Fromanvirus	4.69456	0.000216841	our	1	adjust	vNGS	Gram+
Timquatrovirus	4.27822	0.00440879	our	1	adjust	vNGS	Gram+
Schiekvirus	4.22455	0.0024824	our	1	adjust	vNGS	Gram+
Lederbergvirus	4.21985	0.00508761	our	1	adjust	vNGS	Gram-
Vieuvirus	4.00114	2.01933e-18	our	1	adjust	vNGS	Gram-
Vedamuthuvirus	3.89476	0.000142909	our	1	adjust	vNGS	Gram+
Jedunavirus	3.80317	0.0331769	our	1	adjust	vNGS	Gram-
Marthavirus	3.77193	0.0147298	our	1	adjust	vNGS	Gram+
Peeveelvirus	3.68003	6.72092e-25	our	1	adjust	vNGS	Gram+
Oslovirus	3.54349	0.0143542	our	1	adjust	vNGS	Gram-
Phimunavirus	3.53222	0.0113279	our	1	adjust	vNGS	Gram-
Unahavirus	3.49118	1.4887e-08	our	1	adjust	vNGS	Gram-
Wbetavirus	3.39801	9.67346e-14	our	1	adjust	vNGS	Gram+
Klausavirus	3.38605	0.00338954	our	1	adjust	vNGS	Gram+
Phifelvirus	3.38341	0.00784426	our	1	adjust	vNGS	Gram+
Vendettavirus	3.35316	0.0072169	our	1	adjust	vNGS	Gram+
Winklervirus	3.33199	0.000260391	our	1	adjust	vNGS	Gram-
Peduovirus	3.19869	0.00274345	our	1	adjust	vNGS	Gram-
Ceetrepovirus	3.17112	0.0016201	our	1	adjust	vNGS	Gram+
Silviavirus	3.13501	4.09309e-05	our	1	adjust	vNGS	Gram+
Karamvirus	-3.01004	0.00308177	our	1	adjust	mNGS	Gram-
Yongloolinvirus	-3.09649	1.9721e-06	our	1	adjust	mNGS	Gram+
Nonagvirus	-3.15096	6.63129e-06	our	1	adjust	mNGS	Gram-
Muvirus	-3.16408	0.00874711	our	1	adjust	mNGS	Gram-
Yonseivirus	-3.42548	0.000250731	our	1	adjust	mNGS	Gram-
Kuttervirus	-3.5461	8.72579e-06	our	1	adjust	mNGS	Gram-
Epseptimavirus	-3.58439	2.83412e-08	our	1	adjust	mNGS	Gram-
Lambdavirus	-3.60133	8.07462e-07	our	1	adjust	mNGS	Gram-
Punavirus	-3.90194	1.9387e-15	our	1	adjust	mNGS	Gram-
Lubbockvirus	-3.90803	7.78542e-13	our	1	adjust	mNGS	Gram+
Audreyjarvisvirus	-4.15653	2.15073e-17	our	1	adjust	mNGS	Gram+
Moineauvirus	-4.6992	3.38148e-28	our	1	adjust	mNGS	Gram+
Felsduovirus	-5.05003	3.26101e-44	our	1	adjust	mNGS	Gram-
